# Supplementary material for: Comparative genomic analysis of Mycobacterium avium subspecies obtained from multiple host species
Source: BMC Genomics. 2008 Mar 20;9:135. doi: 10.1186/1471-2164-9-135 (PMC2323391; doi:10.1186/1471-2164-9-135)
Supplement: Additional file 1 — Supplemental information and graphs [file 1471-2164-9-135-S1.xls]

## Sheet: Table S1
Paustian et al ORF	LEN_Q	HIT	Genbank ORF	DESC_H	LEN_H	Length Difference	START_H	END_H	START_Q	END_Q	FR_IDQ	EXPCT	SCORE
MAH0001	399	118465865	MAV_0002	DNA polymerase III, beta subunit [Mycobacterium avium 104]	382	17	1	382	18	399	0.91	0	655
MAH0002	385	118465169	MAV_0003	DNA replication and repair protein RecF [Mycobacterium avium 104]	385	0	1	385	1	385	0.83	1e-177	616
MAH0003	166	118464189	MAV_0004	hypothetical protein MAV_0004 [Mycobacterium avium 104]	181	-15	16	181	1	166	0.84	5e-76	276
MAH0004	677	118463778	MAV_0005	DNA gyrase, B subunit [Mycobacterium avium 104]	677	0	1	677	1	677	0.93	0	1249
MAH0005	839	118462773	MAV_0006	DNA gyrase, A subunit [Mycobacterium avium 104]	839	0	1	839	1	839	0.96	0	1571
MAH0006	287	118462372	MAV_0007	hypothetical protein MAV_0007 [Mycobacterium avium 104]	287	0	1	287	1	287	0.69	1e-103	369
MAH0007	192	118466504	MAV_0009	transcriptional regulator, TetR family protein [Mycobacterium avium 104]	192	0	1	192	1	192	0.9	1e-96	345
MAH0008	416	118465807	MAV_0011	cytochrome P450 [Mycobacterium avium 104]	404	12	1	404	13	416	1	0	810
MAH0009	144	118465230	MAV_0012	hypothetical protein MAV_0012 [Mycobacterium avium 104]	144	0	1	144	1	144	0.61	1e-41	162
MAH0010	189	118464521	MAV_0013	peptidyl-prolyl cis-trans isomerase B [Mycobacterium avium 104]	176	13	1	176	14	189	0.92	8e-91	326
MAH0011	141	118465709	MAV_0014	hypothetical protein MAV_0014 [Mycobacterium avium 104]	93	48	5	93	53	141	1	7e-48	182
MAH0012	113	118464987	MAV_0015	membrane protein [Mycobacterium avium 104]	93	20	1	93	21	113	1	2e-50	191
MAH0013	247	118462237	MAV_0016	hypothetical protein MAV_0016 [Mycobacterium avium 104]	247	0	1	247	1	247	0.86	1e-117	415
MAH0014	228	118464054	MAV_0018	anthranilate synthase component II [Mycobacterium avium 104]	228	0	1	228	1	228	1	1e-133	468
MAH0015	626	118466937	MAV_0017	serine/threonine protein kinase [Mycobacterium avium 104]	626	0	1	626	1	626	0.93	0	1155
MAH0016	427	118462951	MAV_0019	serine/threonine protein kinases Drp72 [Mycobacterium avium 104]	421	6	1	421	7	427	0.71	1e-159	555
MAH0017	492	118465786	MAV_0020	PbpA protein [Mycobacterium avium 104]	492	0	1	492	1	492	1	0	965
MAH0018	469	118465232	MAV_0021	cell cycle protein, FtsW/RodA/SpoVE family protein [Mycobacterium avium 104]	469	0	1	469	1	469	0.94	0	848
MAH0019	499	118466385	MAV_0022	protein phosphatase 2C [Mycobacterium avium 104]	499	0	1	499	1	499	0.89	0	863
MAH0020	155	118466929	MAV_0023	FHA domain protein [Mycobacterium avium 104]	132	23	1	132	24	155	0.99	4e-70	256
MAH0021	545	118465219	MAV_0024	xyppx repeat family protein [Mycobacterium avium 104]	545	0	1	545	1	545	0.73	0	764
MAH0022	256	118465816	MAV_0026	hypothetical protein MAV_0026 [Mycobacterium avium 104]	145	111	1	145	112	256	1	1e-84	306
MAH0023	120	118464123	MAV_0027	hypothetical protein MAV_0027 [Mycobacterium avium 104]	123	-3	4	123	1	120	0.88	6e-57	212
MAH0024	131	118463612	MAV_0028	hypothetical protein MAV_0028 [Mycobacterium avium 104]	167	-36	37	167	1	131	1	7e-76	275
MAH0025	91	118464159	MAV_0029	acyl carrier protein [Mycobacterium avium 104]	87	4	1	87	5	91	1	5e-44	169
MAH0026	518	118462530	MAV_0030	acyl-CoA synthase [Mycobacterium avium 104]	518	0	1	518	1	518	0.97	0	998
MAH0027	633	118463081	MAV_0031	hypothetical protein MAV_0031 [Mycobacterium avium 104]	633	0	1	633	1	633	0.86	0	1073
MAH0028	158	118466465	MAV_0032	hypothetical protein MAV_0032 [Mycobacterium avium 104]	84	74	1	84	75	158	0.99	9e-44	169
MAH0029	424	118466508	MAV_0033	transposase, Mutator family protein [Mycobacterium avium 104]	424	0	1	424	1	424	1	0	822
MAH0030	415	118464600	MAV_4291	transposase, Mutator family protein [Mycobacterium avium 104]	441	-26	27	441	1	415	0.94	0	779
MAH0031	424	118464695	MAV_5116	transposase, Mutator family protein [Mycobacterium avium 104]	424	0	1	424	1	424	1	0	821
MAH0032	414	118464665	MAV_0036	hypothetical protein MAV_0036 [Mycobacterium avium 104]	414	0	1	414	1	414	0.88	0	743
MAH0033	109	118465686	MAV_0037	hypothetical protein MAV_0037 [Mycobacterium avium 104]	109	0	1	109	1	109	1	7e-61	225
MAH0034	330	118466075	MAV_0038	hypothetical protein MAV_0038 [Mycobacterium avium 104]	330	0	1	330	1	330	0.9	1e-172	599
MAH0035	460	118466848	MAV_0039	putative acyl-CoA dehydrogenase [Mycobacterium avium 104]	460	0	1	460	1	460	0.98	0	899
MAH0036	138	118462762	MAV_0040	transcription factor WhiB family protein [Mycobacterium avium 104]	138	0	1	138	1	138	0.78	5e-58	216
MAH0037	310	118463481	MAV_0041	helix-turn-helix domain protein [Mycobacterium avium 104]	262	48	1	262	49	310	1	1e-143	501
MAH0038	275	118463920	MAV_0042	NLP/P60 family protein [Mycobacterium avium 104]	275	0	1	275	1	275	0.78	1e-119	421
MAH0039	120	118465006	MAV_0043	hypothetical protein MAV_0043 [Mycobacterium avium 104]	120	0	1	120	1	120	0.86	7e-52	195
MAH0040	510	118462713	MAV_0044	hypothetical protein MAV_0044 [Mycobacterium avium 104]	483	27	1	455	28	482	0.79	0	675
MAH0041	105	118464594	MAV_0045	hypothetical protein MAV_0045 [Mycobacterium avium 104]	105	0	1	105	1	105	0.88	3e-48	182
MAH0042	103	118463831	MAV_0046	hypothetical protein MAV_0046 [Mycobacterium avium 104]	77	26	1	77	27	103	1	2e-38	150
MAH0043	47	118465580	MAV_0047	hypothetical protein MAV_0047 [Mycobacterium avium 104]	47	0	1	47	1	47	1	9e-23	99
MAH0044	556	118467122	MAV_0048	hypothetical protein MAV_0048 [Mycobacterium avium 104]	562	-6	7	562	1	556	0.74	0	764
MAH0045	107	118466858	MAV_0049	hypothetical protein MAV_0049 [Mycobacterium avium 104]	107	0	1	107	1	107	0.88	2e-48	184
MAH0046	257	118466337	MAV_0050	hypothetical protein MAV_0050 [Mycobacterium avium 104]	257	0	1	257	1	257	0.95	1e-143	499
MAH0047	423	118464314	MAV_0051	transporter, major facilitator family protein [Mycobacterium avium 104]	428	-5	6	428	1	423	0.79	0	629
MAH0048	232	118463947	MAV_0052	hypothetical protein MAV_0052 [Mycobacterium avium 104]	201	31	16	201	47	232	0.94	5e-97	347
MAH0049	113	118462500	MAV_0053	hypothetical protein MAV_0053 [Mycobacterium avium 104]	113	0	1	113	1	113	0.84	2e-50	191
MAH0050	366	118462540	MAV_0054	proline-rich 28 kDa antigen [Mycobacterium avium 104]	366	0	1	366	1	366	0.56	1e-103	368
MAH0051	992	118467113	MAV_0055	leucyl-tRNA synthetase [Mycobacterium avium 104]	992	0	1	992	1	992	0.94	0	1899
MAH0052	223	118466568	MAV_0056	short chain dehydrogenase [Mycobacterium avium 104]	223	0	1	223	1	223	0.78	9e-95	339
MAH0053	179	118466014	MAV_0057	transcriptional regulator, MarR family protein [Mycobacterium avium 104]	167	12	1	167	13	179	0.94	2e-82	298
MAH0054	248	118465112	MAV_0058	ABC transporter, ATP-binding protein [Mycobacterium avium 104]	248	0	1	248	1	248	0.92	1e-124	438
MAH0055	602	118464237	MAV_0059	amino acid ABC transporter, permease protein, His/Glu/Gln/Arg/opine family protein [Mycobacterium avium 104]	598	4	1	598	5	602	0.9	0	1041
MAH0056	246	118464635	MAV_0060	transcriptional regulator, GntR family protein [Mycobacterium avium 104]	246	0	1	246	1	246	1	1e-139	489
MAH0057	259	118463089	MAV_0061	MmcI protein [Mycobacterium avium 104]	259	0	1	259	1	259	0.91	1e-140	491
MAH0058	326	118463370	MAV_0062	hydrolase, alpha/beta fold family protein, putative [Mycobacterium avium 104]	304	22	1	304	23	326	1	1e-174	605
MAH0059	402	118466485	MAV_0063	hypothetical protein MAV_0063 [Mycobacterium avium 104]	404	-2	3	404	1	402	1	0	849
MAH0060	267	118467333	MAV_0064	AP endonuclease, family protein 2 [Mycobacterium avium 104]	267	0	1	267	1	267	0.88	1e-131	460
MAH0061	389	118465350	MAV_0065	hypothetical protein MAV_0065 [Mycobacterium avium 104]	389	0	19	389	19	389	0.97	0	750
MAH0062	375	118463701	MAV_0066	hypothetical protein MAV_0066 [Mycobacterium avium 104]	375	0	1	375	1	375	0.98	0	752
MAH0063	368	118462233	MAV_0067	myo-inositol-1-phosphate synthase [Mycobacterium avium 104]	368	0	1	368	1	368	1	0	732
MAH0064	180	118462920	MAV_0068	transcriptional regulator, PadR family protein [Mycobacterium avium 104]	180	0	13	180	13	180	0.9	6e-82	296
MAH0065	318	118466212	MAV_0069	hypothetical protein MAV_0069 [Mycobacterium avium 104]	294	24	1	294	25	318	0.88	1e-144	505
MAH0066	877	118467310	MAV_0071	Transglycosylase [Mycobacterium avium 104]	877	0	1	823	1	823	0.9	0	1449
MAH0067	679	118467279	MAV_0072	hypothetical protein MAV_0072 [Mycobacterium avium 104]	545	134	1	545	135	679	0.88	0	965
MAH0068	213	118465152	MAV_0073	DJ-1/PfpI family protein [Mycobacterium avium 104]	213	0	1	213	1	213	0.91	1e-107	380
MAH0069	96	118465214	MAV_0074	ribosomal protein S6 [Mycobacterium avium 104]	96	0	1	96	1	96	1	2e-50	190
MAH0070	163	118465023	MAV_1694	single-strand binding protein [Mycobacterium avium 104]	160	3	3	116	4	119	0.32	2e-13	69
MAH0071	84	118466677	MAV_0076	ribosomal protein S18 [Mycobacterium avium 104]	84	0	1	84	1	84	1	5e-44	169
MAH0072	152	118463189	MAV_0077	ribosomal protein L9 [Mycobacterium avium 104]	152	0	1	152	1	152	1	2e-82	297
MAH0073	795	118463867	MAV_0079	replicative DNA helicase [Mycobacterium avium 104]	795	0	1	795	1	795	0.98	0	1503
MAH0074	295	118466020	MAV_0080	acyltransferase domain protein [Mycobacterium avium 104]	295	0	1	295	1	295	0.89	1e-151	526
MAH0075	269	118465316	MAV_0081	hypothetical protein MAV_0081 [Mycobacterium avium 104]	269	0	1	269	1	269	0.94	1e-140	491
MAH0076	189	118464894	MAV_0082	transcriptional regulator, TetR family protein [Mycobacterium avium 104]	189	0	1	161	1	161	0.91	3e-82	297
MAH0077	153	118465434	MAV_3864	MmpS4 protein [Mycobacterium avium 104]	148	5	78	148	83	153	0.42	6e-11	60
MAH0078	973	118465633	MAV_0084	putative transport protein MmpL4 [Mycobacterium avium 104]	977	-4	5	977	1	973	0.95	0	1794
MAH0079	354	118465091	MAV_0085	hypothetical protein MAV_0085 [Mycobacterium avium 104]	354	0	1	354	1	354	0.89	1e-178	618
MAH0080	91	118466758	MAV_0086	hypothetical protein MAV_0086 [Mycobacterium avium 104]	91	0	18	91	18	91	0.78	5e-28	115
MAH0081	246	118462980	MAV_0087	oxidoreductase, short chain dehydrogenase/reductase family protein [Mycobacterium avium 104]	246	0	1	246	1	246	0.95	1e-132	464
MAH0082	215	118465215	MAV_0088	hypothetical protein MAV_0088 [Mycobacterium avium 104]	211	4	1	211	5	215	0.8	2e-93	335
MAH0083	478	118462287	MAV_0089	FAD binding domain protein [Mycobacterium avium 104]	478	0	1	478	1	478	0.84	0	805
MAH0084	225	118464475	MAV_0092	transcriptional regulator, Crp/Fnr family protein [Mycobacterium avium 104]	225	0	1	225	1	225	1	1e-125	440
MAH0085	147	118465858	MAV_0091	glyoxalase family protein [Mycobacterium avium 104]	147	0	1	147	1	147	1	1e-85	308
MAH0086	306	118467286	MAV_0093	alpha/beta hydrolase fold [Mycobacterium avium 104]	310	-4	5	310	1	306	0.95	1e-174	603
MAH0087	295	118466614	MAV_0094	transcriptional regulator, LysR family protein [Mycobacterium avium 104]	283	12	1	283	13	295	1	1e-157	546
MAH0088	310	118465826	MAV_0095	integral membrane protein DUF6 [Mycobacterium avium 104]	305	5	1	305	6	310	0.86	1e-144	504
MAH0090	229	118464213	MAV_0097	phosphinothricin N-acetyltransferase [Mycobacterium avium 104]	188	41	1	188	42	229	0.95	1e-104	370
MAH0091	229	118462494	MAV_0098	hypothetical protein MAV_0098 [Mycobacterium avium 104]	229	0	1	229	1	229	0.72	8e-86	310
MAH0092	200	118462380	MAV_0099	hypothetical protein MAV_0099 [Mycobacterium avium 104]	200	0	47	200	47	200	0.9	3e-80	291
MAH0093	97	118462658	MAV_2390	hypothetical protein MAV_2390 [Mycobacterium avium 104]	286	-189	190	286	2	97	0.56	4e-22	96
MAH0094	285	118467326	MAV_0101	ABC-transporter integral membrane protein [Mycobacterium avium 104]	285	0	1	285	1	285	0.87	1e-135	473
MAH0095	518	118465369	MAV_0102	mce related protein [Mycobacterium avium 104]	518	0	1	518	1	518	0.9	0	915
MAH0096	359	118463822	MAV_0103	virulence factor Mce family protein [Mycobacterium avium 104]	357	2	1	357	3	359	1	0	700
MAH0097	348	118464334	MAV_0104	virulence factor Mce family protein [Mycobacterium avium 104]	348	0	1	348	1	348	0.95	0	650
MAH0098	371	118462753	MAV_0105	virulence factor Mce family protein [Mycobacterium avium 104]	371	0	1	371	1	371	0.87	1e-177	615
MAH0099	410	118464466	MAV_0106	mce related protein [Mycobacterium avium 104]	410	0	1	410	1	410	0.95	0	747
MAH0100	416	118463870	MAV_0107	mce related protein [Mycobacterium avium 104]	416	0	1	416	1	416	0.89	0	732
MAH0101	198	118464842	MAV_0108	hypothetical protein MAV_0108 [Mycobacterium avium 104]	198	0	1	198	1	198	0.8	2e-84	305
MAH0102	280	118462906	MAV_0109	hypothetical protein MAV_0109 [Mycobacterium avium 104]	261	19	1	261	20	280	0.93	1e-148	516
MAH0103	421	118464655	MAV_0110	transcriptional regulator, TetR family protein [Mycobacterium avium 104]	410	11	1	410	12	421	0.96	0	757
MAH0104	74	118464080	MAV_0111	hypothetical protein MAV_0111 [Mycobacterium avium 104]	74	0	1	74	1	74	0.88	1e-32	131
MAH0105	114	118466320	MAV_0112	hypothetical protein MAV_0112 [Mycobacterium avium 104]	114	0	1	91	1	91	0.86	3e-41	160
MAH0106	55	118465872	MAV_0113	hypothetical protein MAV_0113 [Mycobacterium avium 104]	55	0	1	55	1	55	0.98	3e-28	116
MAH0107	262	118462222	MAV_0114	hypothetical protein MAV_0114 [Mycobacterium avium 104]	262	0	1	262	1	262	0.96	1e-145	509
MAH0108	140	118465898	MAV_0115	hypothetical protein MAV_0115 [Mycobacterium avium 104]	131	9	21	131	30	140	0.86	6e-49	186
MAH0109	186	118463621	MAV_0116	hypothetical protein MAV_0116 [Mycobacterium avium 104]	186	0	1	186	1	186	0.63	2e-61	228
MAH0110	101	118464188	MAV_0117	PE family protein [Mycobacterium avium 104]	101	0	1	101	1	101	0.57	3e-24	103
MAH0111	557	118465587	MAV_0118	ppe family protein [Mycobacterium avium 104]	557	0	1	557	1	557	0.63	2e-90	327
MAH0112	229	118465195	MAV_0119	thiopurine S-methyltransferase (tpmt) superfamily protein [Mycobacterium avium 104]	231	-2	3	231	1	229	1	1e-131	460
MAH0113	140	118464176	MAV_0120	hypothetical protein MAV_0120 [Mycobacterium avium 104]	140	0	1	140	1	140	1	7e-80	289
MAH0114	513	118463772	MAV_0121	carbonate dehydratase [Mycobacterium avium 104]	502	11	1	502	12	513	0.89	0	847
MAH0115	285	118462735	MAV_0122	hypothetical protein MAV_0122 [Mycobacterium avium 104]	285	0	1	285	1	285	0.96	1e-158	550
MAH0116	351	118462333	MAV_0123	D-isomer specific 2-hydroxyacid dehydrogenase family protein [Mycobacterium avium 104]	325	26	1	325	27	351	0.84	1e-153	533
MAH0117	152	118466457	MAV_0124	hypothetical protein MAV_0124 [Mycobacterium avium 104]	141	11	1	141	12	152	0.91	1e-72	265
MAH0118	35	118464353	MAV_0125	hypothetical protein MAV_0125 [Mycobacterium avium 104]	35	0	1	35	1	35	0.97	7e-17	79
MAH0119	451	118462304	MAV_0126	bifunctional wax ester synthase/acyl-CoA diacylglycerol acyltransferase [Mycobacterium avium 104]	451	0	1	451	1	451	0.97	0	881
MAH0120	609	118465960	MAV_4627	major facilitator superfamily protein [Mycobacterium avium 104]	449	160	30	418	22	412	0.31	1e-44	174
MAH0121	191	118467180	MAV_0129	hypothetical protein MAV_0129 [Mycobacterium avium 104]	191	0	1	191	1	191	0.9	5e-98	350
MAH0122	294	118465186	MAV_0130	cyclopropane-fatty-acyl-phospholipid synthase 1 [Mycobacterium avium 104]	294	0	1	294	1	294	1	1e-172	598
MAH0123	117	118465754	MAV_0132	glyoxalase family protein [Mycobacterium avium 104]	117	0	1	117	1	117	1	5e-64	236
MAH0124	88	118466997	MAV_0133	hypothetical protein MAV_0133 [Mycobacterium avium 104]	88	0	1	88	1	88	0.84	5e-41	159
MAH0125	297	118462954	MAV_0134	hypothetical protein MAV_0134 [Mycobacterium avium 104]	297	0	1	297	1	297	0.9	1e-151	528
MAH0126	211	118463512	MAV_0135	transcriptional regulator, PadR family protein [Mycobacterium avium 104]	204	7	1	204	8	211	0.93	1e-103	368
MAH0127	140	118466624	MAV_0136	hypothetical protein MAV_0136 [Mycobacterium avium 104]	161	-21	22	161	1	140	1	1e-77	281
MAH0128	345	118462392	MAV_0137	oxidoreductase [Mycobacterium avium 104]	347	-2	3	347	1	345	1	0	682
MAH0129	410	118465645	MAV_0138	transporter, major facilitator family protein [Mycobacterium avium 104]	405	5	1	405	6	410	0.72	1e-158	551
MAH0130	93	118467046	MAV_0139	hypothetical protein MAV_0139 [Mycobacterium avium 104]	93	0	1	93	1	93	0.81	3e-39	153
MAH0131	266	118464510	MAV_0140	ABC nitrate/sulfonate/bicarbonate transporter, ATPase subunit [Mycobacterium avium 104]	242	24	1	242	25	266	0.83	1e-107	381
MAH0132	321	118465370	MAV_0141	sulfonate binding protein [Mycobacterium avium 104]	321	0	1	321	1	321	0.93	1e-170	590
MAH0133	233	118463383	MAV_0143	putative aliphatic sulfonates transport permease protein SsuC [Mycobacterium avium 104]	233	0	1	233	1	233	0.83	1e-104	372
MAH0134	317	118463657	MAV_0142	FAD dependent oxidoreductase, putative [Mycobacterium avium 104]	317	0	1	317	1	317	0.89	1e-161	560
MAH0135	405	118466188	MAV_0144	acetyltransferase, gnat family protein [Mycobacterium avium 104]	405	0	1	405	1	405	0.85	0	670
MAH0136	403	118465842	MAV_0145	putative acyl-CoA dehydrogenase [Mycobacterium avium 104]	403	0	1	403	1	403	0.91	0	731
MAH0137	223	118464449	MAV_0146	transcriptional regulator, TetR family protein [Mycobacterium avium 104]	215	8	20	215	28	223	1	1e-109	388
MAH0138	442	118462291	MAV_0147	sensor-type histidine kinase PrrB [Mycobacterium avium 104]	442	0	1	424	1	424	0.82	0	640
MAH0139	260	118462984	MAV_0148	enoyl-CoA hydratase/isomerase [Mycobacterium avium 104]	260	0	1	260	1	260	0.96	1e-142	496
MAH0140	192	118463534	MAV_0149	transcriptional regulator, TetR family protein [Mycobacterium avium 104]	192	0	1	192	1	192	1	1e-105	375
MAH0141	132	118464402	MAV_0150	glyoxalase family protein [Mycobacterium avium 104]	132	0	1	132	1	132	1	2e-79	287
MAH0142	103	118462731	MAV_0151	PE family protein [Mycobacterium avium 104]	103	0	1	103	1	103	0.78	6e-39	152
MAH0144	96	118466409	MAV_0153	hypothetical protein MAV_0153 [Mycobacterium avium 104]	104	-8	9	104	1	96	1	3e-51	192
MAH0145	95	118467234	MAV_0154	hypothetical protein MAV_0154 [Mycobacterium avium 104]	95	0	1	95	1	95	1	9e-51	191
MAH0146	276	118466894	MAV_0155	hypothetical protein MAV_0155 [Mycobacterium avium 104]	276	0	1	276	1	276	0.83	1e-125	442
MAH0147	332	118465993	MAV_0156	hypothetical protein MAV_0156 [Mycobacterium avium 104]	307	25	1	307	26	332	0.94	1e-167	579
MAH0148	509	118464269	MAV_0157	secretion protein Snm4 [Mycobacterium avium 104]	476	33	1	476	34	509	0.63	1e-162	565
MAH0149	552	118462273	MAV_0158	subtilase family protein [Mycobacterium avium 104]	552	0	1	534	1	534	0.86	1e-161	561
MAH0150	528	118463849	MAV_0159	putative conserved membrane protein [Mycobacterium avium 104]	528	0	1	528	1	528	0.85	0	880
MAH0151	612	118465735	MAV_0160	ATPase, AAA family protein [Mycobacterium avium 104]	613	-1	2	613	1	612	0.94	0	1129
MAH0152	146	118465036	MAV_0161	hypothetical protein MAV_0161 [Mycobacterium avium 104]	146	0	1	146	1	146	0.82	2e-63	234
MAH0153	286	118466077	MAV_0162	hypothetical protein MAV_0162 [Mycobacterium avium 104]	286	0	1	286	1	286	1	1e-160	556
MAH0154	285	118463107	MAV_0164	RNA polymerase sigma-70 factor [Mycobacterium avium 104]	285	0	1	285	1	285	1	1e-162	565
MAH0155	383	118462837	MAV_0163	hypothetical protein MAV_0163 [Mycobacterium avium 104]	383	0	82	383	82	383	0.96	1e-165	576
MAH0156	1788	118462724	MAV_0166	ferredoxin-dependent glutamate synthase 1 [Mycobacterium avium 104]	1529	259	1	1529	260	1788	0.98	0	3004
MAH0157	501	118464585	MAV_0167	glutamate synthases, NADH/NADPH, small subunit [Mycobacterium avium 104]	491	10	1	491	11	501	0.93	0	927
MAH0158	49	118463881	MAV_0168	hypothetical protein MAV_0168 [Mycobacterium avium 104]	46	3	1	46	4	49	0.98	8e-23	99
MAH0159	283	118465718	MAV_0169	hypothetical protein MAV_0169 [Mycobacterium avium 104]	283	0	1	283	1	283	0.95	1e-159	554
MAH0160	146	118464986	MAV_0170	hypothetical protein MAV_0170 [Mycobacterium avium 104]	146	0	1	146	1	146	0.68	1e-51	195
MAH0161	334	118466787	MAV_0171	PHP domain protein [Mycobacterium avium 104]	334	0	1	334	1	334	0.97	0	654
MAH0162	483	118463437	MAV_0172	DNA polymerase IV 2 [Mycobacterium avium 104]	400	83	1	400	84	483	0.83	1e-180	625
MAH0163	492	118463805	MAV_0175	monooxygenase, flavin-binding family protein [Mycobacterium avium 104]	473	19	1	473	20	492	1	0	980
MAH0164	161	118463623	MAV_0174	regulator of ribonuclease activity A [Mycobacterium avium 104]	161	0	1	149	1	149	0.91	3e-73	267
MAH0165	136	118465552	MAV_0176	hypothetical protein MAV_0176 [Mycobacterium avium 104]	136	0	1	92	1	92	0.39	9e-12	63
MAH0166	168	118465059	MAV_0177	copper resistance protein CopC [Mycobacterium avium 104]	168	0	1	120	1	120	0.8	1e-50	192
MAH0167	210	118466866	MAV_0178	nuclear export factor GLE1 family protein [Mycobacterium avium 104]	210	0	21	157	21	157	0.86	6e-66	243
MAH0168	218	118467133	MAV_0179	hypothetical protein MAV_0179 [Mycobacterium avium 104]	218	0	41	218	41	218	0.88	5e-79	287
MAH0169	132	118463431	MAV_0180	hypothetical protein MAV_0180 [Mycobacterium avium 104]	132	0	1	132	1	132	1	8e-72	262
MAH0170	177	118462757	MAV_0181	hypothetical protein MAV_0181 [Mycobacterium avium 104]	154	23	1	154	24	177	0.99	8e-87	312
MAH0171	207	118464258	MAV_0182	[Mn]-superoxide dismutase [Mycobacterium avium 104]	207	0	1	207	1	207	0.99	1e-122	431
MAH0172	51	118463574	MAV_0183	hypothetical protein MAV_0183 [Mycobacterium avium 104]	51	0	1	28	1	28	1	5e-13	66
MAH0173	306	118466756	MAV_0184	hypothetical protein MAV_0184 [Mycobacterium avium 104]	273	33	22	273	55	306	0.69	8e-93	333
MAH0174	272	118463842	MAV_0186	Glycerophosphoryl diester phosphodiesterase family protein [Mycobacterium avium 104]	272	0	1	272	1	272	0.9	1e-142	498
MAH0175	401	118463120	MAV_0185	transcriptional regulator [Mycobacterium avium 104]	317	84	22	317	106	401	0.96	1e-165	575
MAH0176	264	118463004	MAV_0187	hypothetical protein MAV_0187 [Mycobacterium avium 104]	264	0	1	264	1	264	1	1e-153	535
MAH0177	315	118462360	MAV_0188	prephenate dehydratase [Mycobacterium avium 104]	315	0	1	315	1	315	0.94	1e-165	575
MAH0178	231	118464437	MAV_0189	phosphoglycerate mutase family protein [Mycobacterium avium 104]	231	0	1	231	1	231	0.94	1e-125	439
MAH0179	73	118463694	MAV_0190	hypothetical protein MAV_0190 [Mycobacterium avium 104]	52	21	1	52	22	73	0.98	2e-28	117
MAH0180	116	118465828	MAV_0191	hypothetical protein MAV_0191 [Mycobacterium avium 104]	114	2	1	114	3	116	0.99	5e-62	229
MAH0181	448	118465173	MAV_0192	hypothetical protein MAV_0192 [Mycobacterium avium 104]	448	0	1	392	1	392	0.91	0	722
MAH0182	440	118467339	MAV_0194	seryl-tRNA synthetase [Mycobacterium avium 104]	425	15	1	425	16	440	0.87	0	727
MAH0183	422	118466816	MAV_0193	transcriptional regulator, AraC family protein [Mycobacterium avium 104]	249	173	1	249	174	422	0.92	1e-133	469
MAH0184	301	118463146	MAV_0197	transcriptional regulator, TetR family protein [Mycobacterium avium 104]	212	89	1	212	90	301	0.93	1e-108	384
MAH0185	524	118466118	MAV_0198	FAD dependent oxidoreductase, putative [Mycobacterium avium 104]	524	0	1	524	1	524	0.97	0	1026
MAH0186	111	118462553	MAV_0199	hypothetical protein MAV_0199 [Mycobacterium avium 104]	111	0	1	111	1	111	0.86	1e-50	191
MAH0187	512	118464045	MAV_0200	Rieske 2Fe-2S family protein [Mycobacterium avium 104]	512	0	1	512	1	512	1	0	1064
MAH0188	51	118464781	MAV_0201	hypothetical protein MAV_0201 [Mycobacterium avium 104]	47	4	1	47	5	51	0.98	1e-22	98
MAH0189	255	118464870	MAV_0202	acyltransferase family protein [Mycobacterium avium 104]	255	0	1	255	1	255	0.92	1e-135	476
MAH0190	259	118465016	MAV_0203	acyltransferase family protein [Mycobacterium avium 104]	259	0	1	259	1	259	0.81	1e-118	416
MAH0191	261	118467149	MAV_0204	acyltransferase family protein [Mycobacterium avium 104]	261	0	1	261	1	261	1	1e-153	535
MAH0192	271	118463875	MAV_0205	conserved hypothetical protein, putative [Mycobacterium avium 104]	271	0	1	271	1	271	0.92	1e-141	494
MAH0193	542	118465940	MAV_0206	N-acetylmuramoyl-L-alanine amidase [Mycobacterium avium 104]	542	0	1	542	1	542	0.94	0	1045
MAH0194	348	118462703	MAV_0207	Erp protein [Mycobacterium avium 104]	348	0	1	289	1	289	0.62	1e-90	327
MAH0195	415	118462865	MAV_0208	UDP-galactopyranose mutase [Mycobacterium avium 104]	402	13	1	402	14	415	0.95	0	789
MAH0196	628	118462480	MAV_0209	bifunctional udp-galactofuranosyl transferase glft [Mycobacterium avium 104]	625	3	1	625	4	628	0.97	0	1239
MAH0197	200	118467150	MAV_0210	PAP2 superfamily protein [Mycobacterium avium 104]	150	50	1	150	51	200	0.51	3e-34	138
MAH0198	305	118466206	MAV_0211	prenyltransferase, UbiA family protein [Mycobacterium avium 104]	305	0	1	305	1	305	0.86	1e-148	517
MAH0199	660	118465744	MAV_0212	hypothetical protein MAV_0212 [Mycobacterium avium 104]	660	0	1	648	1	648	0.82	0	1071
MAH0200	52	118464727	MAV_0213	hypothetical protein MAV_0213 [Mycobacterium avium 104]	52	0	1	52	1	52	0.98	4e-26	109
MAH0201	347	118467129	MAV_0214	antigen 85-A [Mycobacterium avium 104]	347	0	1	325	1	325	0.93	0	629
MAH0202	303	118462597	MAV_0215	antigen 85-C [Mycobacterium avium 104]	305	-2	3	305	1	303	0.83	1e-147	515
MAH0203	336	118463426	MAV_0216	cutinase superfamily protein [Mycobacterium avium 104]	336	0	1	336	1	336	0.9	1e-178	619
MAH0204	632	118464005	MAV_0217	acyl-CoA synthase [Mycobacterium avium 104]	632	0	1	632	1	632	0.98	0	1264
MAH0205	1774	118464899	MAV_0218	polyketide synthase [Mycobacterium avium 104]	1791	-17	18	1791	1	1774	0.93	0	3239
MAH0206	524	118465452	MAV_0220	propionyl-CoA carboxylase beta chain [Mycobacterium avium 104]	524	0	1	524	1	524	0.94	0	996
MAH0207	297	118464905	MAV_0219	methyltransferase, putative, family protein [Mycobacterium avium 104]	279	18	19	279	37	297	0.94	1e-140	491
MAH0208	273	118463095	MAV_0221	transcriptional regulator, AraC family protein [Mycobacterium avium 104]	268	5	1	268	6	273	0.87	1e-132	463
MAH0209	589	118463683	MAV_0222	putative acyl-CoA dehydrogenase [Mycobacterium avium 104]	589	0	1	589	1	589	0.98	0	1139
MAH0210	171	118464307	MAV_0223	hypothetical protein MAV_0223 [Mycobacterium avium 104]	171	0	1	171	1	171	0.9	9e-86	309
MAH0211	857	118463312	MAV_0229	probable arabinosyltransferase A [Mycobacterium avium 104]	1052	-195	211	1051	18	854	0.42	0	653
MAH0212	1108	118466298	MAV_0225	probable arabinosyltransferase C [Mycobacterium avium 104]	1093	15	22	1093	37	1108	0.88	0	1875
MAH0213	384	118467005	MAV_0226	EmbR protein [Mycobacterium avium 104]	384	0	1	384	1	384	0.93	0	696
MAH0214	207	118463200	MAV_0227	conserved hypothetical protein, putative [Mycobacterium avium 104]	207	0	1	207	1	207	0.93	1e-108	383
MAH0215	70	118462548	MAV_0228	hypothetical protein MAV_0228 [Mycobacterium avium 104]	70	0	1	70	1	70	0.74	1e-25	108
MAH0216	1091	118463312	MAV_0229	probable arabinosyltransferase A [Mycobacterium avium 104]	1052	39	13	1052	52	1091	0.86	0	1798
MAH0217	710	118464062	MAV_0230	hypothetical protein MAV_0230 [Mycobacterium avium 104]	682	28	1	682	29	710	0.91	0	1245
MAH0218	254	118464774	MAV_0231	hypothetical oxidoreductase [Mycobacterium avium 104]	254	0	1	254	1	254	1	1e-141	494
MAH0219	474	118465450	MAV_0232	oxidoreductase, FAD-binding [Mycobacterium avium 104]	466	8	1	466	9	474	1	0	940
MAH0220	134	118466057	MAV_0233	membrane protein [Mycobacterium avium 104]	134	0	1	134	1	134	1	1e-71	261
MAH0221	229	118466969	MAV_0234	nucleoside diphosphate kinase regulator [Mycobacterium avium 104]	158	71	1	158	72	229	0.87	1e-72	266
MAH0222	295	118466189	MAV_0235	taurine catabolism dioxygenase TauD/TfdA [Mycobacterium avium 104]	295	0	1	295	1	295	0.93	1e-160	559
MAH0223	296	118466977	MAV_0236	O-antigen export system, permease protein [Mycobacterium avium 104]	276	20	1	276	21	296	0.95	1e-152	531
MAH0224	304	118466257	MAV_0237	glycosyl transferase, group 2 family protein [Mycobacterium avium 104]	304	0	1	304	1	304	0.91	1e-161	562
MAH0225	268	118463293	MAV_0238	O-antigen export system ATP-binding protein RfbB [Mycobacterium avium 104]	253	15	1	253	16	268	1	1e-141	493
MAH0226	169	118462610	MAV_0239	hypothetical protein MAV_0239 [Mycobacterium avium 104]	169	0	1	169	1	169	0.92	5e-84	303
MAH0229	398	118466029	MAV_0241	cysteine desulfurase family protein [Mycobacterium avium 104]	398	0	1	398	1	398	0.86	0	656
MAH0230	326	118465136	MAV_0242	quinone oxidoreductase [Mycobacterium avium 104]	326	0	1	326	1	326	0.94	1e-170	590
MAH0231	372	118465501	MAV_0244	hypothetical protein MAV_0244 [Mycobacterium avium 104]	372	0	1	372	1	372	1	0	722
MAH0232	63	118464963	MAV_0245	hypothetical protein MAV_0245 [Mycobacterium avium 104]	63	0	1	63	1	63	1	6e-35	139
MAH0233	470	118466931	MAV_0246	beta-lactamase [Mycobacterium avium 104]	414	56	1	414	57	470	1	0	858
MAH0234	274	118466338	MAV_0247	enoyl-CoA hydratase [Mycobacterium avium 104]	274	0	1	274	1	274	0.92	1e-141	494
MAH0235	207	118462650	MAV_0248	hypothetical protein MAV_0248 [Mycobacterium avium 104]	198	9	1	198	10	207	0.93	1e-104	371
MAH0236	183	118464349	MAV_0249	hypothetical protein MAV_0249 [Mycobacterium avium 104]	153	30	1	153	31	183	0.99	2e-89	321
MAH0237	355	118464093	MAV_0250	histidinol-phosphate aminotransferase [Mycobacterium avium 104]	355	0	1	355	1	355	0.95	0	660
MAH0238	460	118463605	MAV_0253	site-specific recombinase, phage integrase family protein [Mycobacterium avium 104]	399	61	1	399	62	460	1	0	789
MAH0239	202	118466724	MAV_0255	hypothetical protein MAV_0255 [Mycobacterium avium 104]	202	0	1	202	1	202	0.8	1e-84	305
MAH0240	48	118467130	MAV_0256	hypothetical protein MAV_0256 [Mycobacterium avium 104]	48	0	1	48	1	48	1	2e-26	110
MAH0241	49	118465750	MAV_0257	hypothetical protein MAV_0257 [Mycobacterium avium 104]	49	0	1	49	1	49	1	1e-24	104
MAH0242	99	118463865	MAV_0258	hypothetical protein MAV_0258 [Mycobacterium avium 104]	99	0	1	99	1	99	1	3e-55	206
MAH0243	217	118464584	MAV_0259	hypothetical protein MAV_0259 [Mycobacterium avium 104]	217	0	1	217	1	217	0.67	2e-80	292
MAH0244	188	118462965	MAV_0260	hypothetical protein MAV_0260 [Mycobacterium avium 104]	188	0	1	188	1	188	0.87	1e-93	335
MAH0245	394	118463100	MAV_0261	hypothetical protein MAV_0261 [Mycobacterium avium 104]	394	0	1	394	1	394	0.65	1e-137	480
MAH0246	111	118464207	MAV_0262	putative chromosome partitioning protein [Mycobacterium avium 104]	111	0	1	111	1	111	0.87	1e-50	191
MAH0247	293	118466553	MAV_0263	hypothetical protein MAV_0263 [Mycobacterium avium 104]	293	0	1	293	1	293	0.8	1e-124	438
MAH0248	678	118463267	MAV_0264	ftsk/spoiiie family protein, putative [Mycobacterium avium 104]	678	0	1	678	1	678	0.94	0	1264
MAH0249	270	118465875	MAV_0265	hypothetical protein MAV_0265 [Mycobacterium avium 104]	270	0	1	270	1	270	0.86	1e-131	462
MAH0250	127	118465179	MAV_0266	DNA binding domain, excisionase family protein [Mycobacterium avium 104]	99	28	1	99	29	127	0.67	9e-30	122
MAH0251	74	118463824	MAV_0267	hypothetical protein MAV_0267 [Mycobacterium avium 104]	74	0	1	74	1	74	0.84	2e-32	130
MAH0252	978	118465586	MAV_0268	hypothetical protein MAV_0268 [Mycobacterium avium 104]	978	0	1	978	1	978	0.89	0	1718
MAH0253	164	118464242	MAV_0269	hypothetical protein MAV_0269 [Mycobacterium avium 104]	164	0	1	164	1	164	1	3e-95	340
MAH0254	151	118463628	MAV_0270	acetyltransferase, gnat family protein [Mycobacterium avium 104]	133	18	1	133	19	151	0.91	1e-71	261
MAH0256	65	118463101	MAV_0272	hypothetical protein MAV_0272 [Mycobacterium avium 104]	65	0	1	65	1	65	1	3e-33	133
MAH0257	138	118464094	MAV_0273	hypothetical protein MAV_0273 [Mycobacterium avium 104]	138	0	1	138	1	138	1	1e-78	285
MAH0258	1059	118467018	MAV_0274	hypothetical protein MAV_0274 [Mycobacterium avium 104]	863	196	1	863	197	1059	0.93	0	1580
MAH0260	146	118466638	MAV_0277	hypothetical protein MAV_0277 [Mycobacterium avium 104]	114	32	1	114	33	146	0.99	3e-66	243
MAH0261	486	118465368	MAV_0278	hypothetical protein MAV_0278 [Mycobacterium avium 104]	486	0	1	486	1	486	0.53	1e-128	452
MAH0262	429	118466001	MAV_0279	trypsin domain protein [Mycobacterium avium 104]	264	165	1	264	166	429	0.89	1e-131	463
MAH0263	155	118463555	MAV_0282	DNA binding domain, excisionase family protein [Mycobacterium avium 104]	155	0	1	155	1	155	0.92	3e-76	277
MAH0264	111	118462676	MAV_0283	hypothetical protein MAV_0283 [Mycobacterium avium 104]	49	62	1	49	63	111	0.78	2e-16	77
MAH0265	932	118462462	MAV_0284	hypothetical protein MAV_0284 [Mycobacterium avium 104]	932	0	1	932	1	932	0.91	0	1679
MAH0266	274	118465979	MAV_0285	hypothetical protein MAV_0285 [Mycobacterium avium 104]	274	0	1	274	1	274	0.96	1e-156	545
MAH0267	103	118463023	MAV_0286	carnitine racemase, putative [Mycobacterium avium 104]	93	10	1	93	11	103	0.99	7e-46	175
MAH0268	203	118462497	MAV_0287	gp6 protein [Mycobacterium avium 104]	203	0	1	188	1	188	0.9	6e-92	330
MAH0269	127	118463039	MAV_0289	hypothetical protein MAV_0289 [Mycobacterium avium 104]	127	0	1	127	1	127	0.99	1e-68	251
MAH0270	831	118465086	MAV_0290	hypothetical protein MAV_0290 [Mycobacterium avium 104]	831	0	1	831	1	831	0.79	0	1241
MAH0271	40	118464399	MAV_0291	hypothetical protein MAV_0291 [Mycobacterium avium 104]	40	0	1	40	1	40	1	6e-21	92
MAH0272	377	118465809	MAV_0292	putative integrase [Mycobacterium avium 104]	377	0	1	377	1	377	1	0	758
MAH0273	192	118464625	MAV_0293	hypothetical protein MAV_0293 [Mycobacterium avium 104]	107	85	1	107	86	192	0.99	8e-57	213
MAH0274	303	118467225	MAV_0295	hypothetical protein MAV_0295 [Mycobacterium avium 104]	303	0	16	303	16	303	0.84	1e-141	496
MAH0275	186	118463677	MAV_0296	hypothetical protein MAV_0296 [Mycobacterium avium 104]	186	0	1	186	1	186	1	1e-111	392
MAH0276	93	118462617	MAV_0298	hypothetical protein MAV_0298 [Mycobacterium avium 104]	80	13	1	80	14	93	1	2e-42	163
MAH0278	354	118464555	MAV_0300	phosphotransferase enzyme family protein, putative [Mycobacterium avium 104]	354	0	1	354	1	354	1	0	730
MAH0279	317	118463666	MAV_0301	methyltransferase, putative, family protein [Mycobacterium avium 104]	314	3	1	314	4	317	0.85	1e-152	531
MAH0280	75	118465983	MAV_0302	hypothetical protein MAV_0302 [Mycobacterium avium 104]	75	0	1	75	1	75	1	2e-40	157
MAH0281	51	118465145	MAV_0303	hypothetical protein MAV_0303 [Mycobacterium avium 104]	51	0	13	51	13	51	0.59	1e-07	49
MAH0282	234	118466148	MAV_0304	DNA-binding response regulator [Mycobacterium avium 104]	246	-12	13	246	1	234	0.81	1e-102	365
MAH0283	496	118466581	MAV_0305	sensor histidine kinase [Mycobacterium avium 104]	496	0	1	496	1	496	0.86	0	814
MAH0284	223	118462431	MAV_0306	lipoprotein LpqH [Mycobacterium avium 104]	161	62	51	161	113	223	0.71	3e-39	155
MAH0285	624	118467075	MAV_0307	metallo-beta-lactamase superfamily protein [Mycobacterium avium 104]	624	0	1	624	1	624	0.94	0	1187
MAH0286	322	118463218	MAV_0308	alcohol dehydrogenase, zinc-binding [Mycobacterium avium 104]	322	0	1	322	1	322	0.82	1e-145	507
MAH0287	231	118463745	MAV_0309	transcriptional regulator, TetR family protein [Mycobacterium avium 104]	204	27	1	204	28	231	0.99	1e-111	393
MAH0288	221	118465151	MAV_3944	putative acyl-CoA dehydrogenase [Mycobacterium avium 104]	431	-210	226	423	21	217	0.49	2e-47	182
MAH0289	247	118466973	MAV_5173	putative acyl-CoA dehydrogenase [Mycobacterium avium 104]	431	-184	2	203	3	205	0.59	2e-67	248
MAH0290	254	118466171	MAV_0311	short-chain dehydrogenase/reductase SDR [Mycobacterium avium 104]	254	0	1	254	1	254	0.95	1e-136	476
MAH0291	352	118466657	MAV_0312	phosphotransferase enzyme family protein [Mycobacterium avium 104]	352	0	1	352	1	352	1	0	721
MAH0292	227	118467221	MAV_0313	thiopurine S-methyltransferase (tpmt) superfamily protein [Mycobacterium avium 104]	227	0	1	227	1	227	0.8	1e-105	374
MAH0293	202	118462641	MAV_0314	phosphoglycerate mutase family protein, putative [Mycobacterium avium 104]	202	0	1	202	1	202	0.87	2e-95	342
MAH0294	350	118463964	MAV_0316	Phosphotransferase enzyme family protein [Mycobacterium avium 104]	350	0	1	350	1	350	1	0	694
MAH0295	116	118464102	MAV_0315	hypothetical protein MAV_0315 [Mycobacterium avium 104]	116	0	1	116	1	116	0.71	2e-38	150
MAH0296	315	118464087	MAV_0317	ABC transporter, quaternary amine uptake transporter (QAT) family protein, substrate-binding protein [Mycobacterium avium 104]	302	13	6	302	19	315	1	1e-170	589
MAH0297	364	118464676	MAV_0318	amino acid ABC transporter, ATP-binding protein [Mycobacterium avium 104]	364	0	1	364	1	364	0.93	0	661
MAH0298	484	118465737	MAV_0320	ABC transporter, permease protein [Mycobacterium avium 104]	238	246	1	238	247	484	0.73	1e-88	320
MAH0299	199	118463305	MAV_0322	hypothetical protein MAV_0322 [Mycobacterium avium 104]	166	33	1	166	34	199	0.99	3e-91	327
MAH0300	333	118466933	MAV_0321	prephenate dehydrogenase [Mycobacterium avium 104]	314	19	12	314	31	333	0.86	1e-147	513
MAH0301	173	118464077	MAV_0323	hypothetical protein MAV_0323 [Mycobacterium avium 104]	173	0	1	173	1	173	1	5e-94	336
MAH0302	152	118464690	MAV_0324	cytidine and deoxycytidylate deaminase family protein [Mycobacterium avium 104]	152	0	1	152	1	152	0.9	5e-74	270
MAH0303	329	118464685	MAV_0326	endoglucanase A [Mycobacterium avium 104]	305	24	1	305	25	329	0.94	1e-169	589
MAH0304	157	118467036	MAV_0327	hypothetical protein MAV_0327 [Mycobacterium avium 104]	157	0	1	157	1	157	0.9	3e-79	287
MAH0305	424	118464695	MAV_5116	transposase, Mutator family protein [Mycobacterium avium 104]	424	0	1	424	1	424	1	0	821
MAH0307	172	118462614	MAV_0330	hypothetical protein MAV_0330 [Mycobacterium avium 104]	172	0	1	172	1	172	0.99	1e-103	365
MAH0308	545	118465418	MAV_0331	hypothetical protein MAV_0331 [Mycobacterium avium 104]	545	0	1	545	1	545	0.92	0	1018
MAH0309	377	118463126	MAV_0332	hypothetical protein MAV_0332 [Mycobacterium avium 104]	377	0	33	377	33	377	0.96	0	698
MAH0310	46	118463907	MAV_0333	hypothetical protein MAV_0333 [Mycobacterium avium 104]	45	1	1	45	2	46	0.98	7e-22	96
MAH0311	123	118464474	MAV_0334	hypothetical protein MAV_0334 [Mycobacterium avium 104]	86	37	1	86	38	123	0.99	1e-47	181
MAH0312	421	118463217	MAV_0335	hypothetical protein MAV_0335 [Mycobacterium avium 104]	421	0	1	421	1	421	0.92	0	786
MAH0313	412	118464001	MAV_0336	metallo-beta-lactamase superfamily protein [Mycobacterium avium 104]	412	0	1	412	1	412	0.91	0	753
MAH0314	360	118466555	MAV_0338	hypothetical protein MAV_0338 [Mycobacterium avium 104]	324	36	1	324	37	360	0.95	0	636
MAH0315	218	118466041	MAV_0339	transcriptional regulator, GntR family protein [Mycobacterium avium 104]	218	0	1	218	1	218	0.93	1e-111	394
MAH0316	493	118465791	MAV_0340	nitrilotriacetate monooxygenase component A [Mycobacterium avium 104]	451	42	1	451	43	493	1	0	916
MAH0317	394	118463917	MAV_0341	caib/baif family protein [Mycobacterium avium 104]	394	0	1	394	1	394	0.96	0	752
MAH0318	308	118467078	MAV_0343	malyl-CoA lyase [Mycobacterium avium 104]	308	0	1	308	1	308	0.95	1e-167	582
MAH0319	1211	118465096	MAV_0342	pyruvate carboxylase [Mycobacterium avium 104]	1127	84	1	1127	85	1211	0.9	0	1981
MAH0320	300	118466506	MAV_0345	methylisocitrate lyase [Mycobacterium avium 104]	300	0	1	300	1	300	0.91	1e-153	535
MAH0321	501	118462314	MAV_0346	2-methylcitrate dehydratase 2 [Mycobacterium avium 104]	501	0	1	501	1	501	0.88	0	880
MAH0322	474	118464968	MAV_0348	transcriptional regulator, XRE family protein [Mycobacterium avium 104]	474	0	1	474	1	474	0.96	0	916
MAH0323	294	118462874	MAV_0347	kinase, PfkB family protein [Mycobacterium avium 104]	292	2	1	292	3	294	0.85	1e-130	459
MAH0324	329	118463256	MAV_0349	D-isomer specific 2-hydroxyacid dehydrogenase family protein [Mycobacterium avium 104]	329	0	1	329	1	329	0.89	1e-165	574
MAH0325	198	118465129	MAV_0350	transcriptional regulator, TetR family protein [Mycobacterium avium 104]	198	0	1	198	1	198	0.89	6e-98	350
MAH0326	257	118467336	MAV_0351	short-chain dehydrogenase/reductase SDR [Mycobacterium avium 104]	257	0	1	257	1	257	0.9	1e-126	445
MAH0327	69	118464439	MAV_0352	lactoylglutathione lyase, putative [Mycobacterium avium 104]	69	0	1	69	1	69	1	4e-37	146
MAH0328	359	118464182	MAV_0353	hypothetical protein MAV_0353 [Mycobacterium avium 104]	359	0	1	359	1	359	1	0	729
MAH0329	285	118463604	MAV_0354	oxidoreductase, short chain dehydrogenase/reductase family protein [Mycobacterium avium 104]	285	0	1	285	1	285	1	1e-167	580
MAH0330	457	118464426	MAV_0355	bifunctional wax ester synthase/acyl-CoAdiacylglycerol acyltransferase [Mycobacterium avium 104]	451	6	1	451	7	457	0.96	0	868
MAH0331	161	118463633	MAV_0356	nudix hydrolase [Mycobacterium avium 104]	161	0	1	161	1	161	1	7e-93	332
MAH0332	301	118463258	MAV_0357	haloalkane dehalogenase [Mycobacterium avium 104]	301	0	1	301	1	301	0.96	1e-174	605
MAH0333	411	118462523	MAV_0358	cytochrome P450 [Mycobacterium avium 104]	411	0	1	411	1	411	1	0	808
MAH0334	122	118467281	MAV_0359	hypothetical protein MAV_0359 [Mycobacterium avium 104]	120	2	1	120	3	122	0.99	3e-68	250
MAH0335	115	118467181	MAV_0361	hypothetical protein MAV_0361 [Mycobacterium avium 104]	115	0	1	115	1	115	0.82	1e-59	221
MAH0336	358	118463802	MAV_0360	DNA ligase [Mycobacterium avium 104]	364	-6	7	364	1	358	0.93	0	681
MAH0337	342	118466411	MAV_0362	DNA polymerase LigD, polymerase domain [Mycobacterium avium 104]	342	0	1	342	1	342	1	0	706
MAH0338	695	118465311	MAV_0365	hypothetical protein MAV_0365 [Mycobacterium avium 104]	670	25	1	670	26	695	1	0	1377
MAH0339	351	118466016	MAV_0364	hypothetical protein MAV_0364 [Mycobacterium avium 104]	351	0	1	351	1	351	0.88	1e-173	600
MAH0340	400	118466045	MAV_0366	cytochrome P450 superfamily protein [Mycobacterium avium 104]	400	0	1	400	1	400	1	0	817
MAH0341	303	118465338	MAV_0367	transcriptional regulator, TetR family protein [Mycobacterium avium 104]	191	112	1	191	113	303	0.94	1e-100	360
MAH0342	231	118463142	MAV_0369	serine esterase cutinase [Mycobacterium avium 104]	231	0	1	231	1	231	0.72	1e-87	315
MAH0343	53	118465088	MAV_0370	hypothetical protein MAV_0370 [Mycobacterium avium 104]	50	3	23	50	26	53	1	5e-12	63
MAH0344	394	118462589	MAV_0371	dihydrodipicolinate reductase [Mycobacterium avium 104]	355	39	1	355	40	394	0.94	0	679
MAH0345	378	118464770	MAV_0372	hypothetical protein MAV_0372 [Mycobacterium avium 104]	378	0	1	378	1	378	0.78	1e-166	577
MAH0346	473	118465506	MAV_0373	hypothetical protein MAV_0373 [Mycobacterium avium 104]	444	29	1	444	30	473	0.93	0	811
MAH0347	99	118464035	MAV_0374	hypothetical protein MAV_0374 [Mycobacterium avium 104]	110	-11	12	98	1	87	0.74	6e-29	119
MAH0348	538	118462504	MAV_0375	hypothetical protein MAV_0375 [Mycobacterium avium 104]	460	78	1	460	79	538	0.85	0	767
MAH0349	562	118463208	MAV_0376	hypothetical protein MAV_0376 [Mycobacterium avium 104]	562	0	1	562	1	562	0.89	0	1001
MAH0350	163	118466222	MAV_0377	hypothetical protein MAV_0377 [Mycobacterium avium 104]	152	11	35	152	46	163	1	2e-62	231
MAH0351	207	118466875	MAV_0379	hypothetical protein MAV_0379 [Mycobacterium avium 104]	125	82	1	125	83	207	1	3e-67	248
MAH0352	277	118465404	MAV_0378	hypothetical protein MAV_0378 [Mycobacterium avium 104]	277	0	1	277	1	277	0.51	5e-66	244
MAH0353	515	118463841	MAV_0381	aspartate transaminase [Mycobacterium avium 104]	428	87	1	428	88	515	0.93	0	799
MAH0354	628	118462751	MAV_0382	DNA polymerase III gamma/tau subunit [Mycobacterium avium 104]	608	20	1	608	21	628	0.79	0	907
MAH0355	436	118463272	MAV_0383	cyclopropane-fatty-acyl-phospholipid synthase [Mycobacterium avium 104]	436	0	1	436	1	436	1	0	900
MAH0356	462	118466141	MAV_0384	FAD/FMN-containing dehydrogenase [Mycobacterium avium 104]	474	-12	13	474	1	462	0.96	0	900
MAH0357	145	118467338	MAV_0386	KanY protein [Mycobacterium avium 104]	145	0	1	145	1	145	0.84	5e-65	239
MAH0358	245	118464818	MAV_0385	N-acetylmuramoyl-L-alanine amidase [Mycobacterium avium 104]	245	0	1	245	1	245	0.94	1e-133	467
MAH0359	116	118465573	MAV_0387	hypothetical protein MAV_0387 [Mycobacterium avium 104]	108	8	24	90	32	98	0.72	2e-19	88
MAH0360	203	118463085	MAV_0388	recombination protein RecR [Mycobacterium avium 104]	203	0	1	203	1	203	1	1e-114	403
MAH0361	275	118466729	MAV_0389	CobB/CobQ-like glutamine amidotransferase [Mycobacterium avium 104]	235	40	1	224	41	264	1	1e-127	446
MAH0362	416	118465123	MAV_0390	mur ligase family protein [Mycobacterium avium 104]	416	0	1	416	1	416	0.77	0	638
MAH0363	614	118463994	MAV_0392	2-isopropylmalate synthase [Mycobacterium avium 104]	599	15	1	583	16	598	0.93	0	1093
MAH0364	581	118466525	MAV_0393	asparate kinase, monofunctional class [Mycobacterium avium 104]	421	160	1	421	161	581	0.93	0	754
MAH0365	344	118465578	MAV_0394	aspartate-semialdehyde dehydrogenase [Mycobacterium avium 104]	344	0	17	344	17	344	1	0	636
MAH0366	382	118465956	MAV_0395	hypothetical protein MAV_0395 [Mycobacterium avium 104]	382	0	1	382	1	382	0.89	0	685
MAH0367	181	118463566	MAV_0396	hypothetical protein MAV_0396 [Mycobacterium avium 104]	144	37	108	144	145	181	1	1e-15	76
MAH0369	209	118465295	MAV_0398	hypothetical protein MAV_0398 [Mycobacterium avium 104]	220	-11	31	220	20	209	1	1e-112	399
MAH0370	436	118464049	MAV_0399	putative glutamate--cysteine ligase [Mycobacterium avium 104]	436	0	1	436	1	436	0.94	0	829
MAH0371	433	118464531	MAV_0400	hypothetical protein MAV_0400 [Mycobacterium avium 104]	433	0	1	433	1	433	0.91	0	829
MAH0372	232	118462630	MAV_0401	hypothetical protein MAV_0401 [Mycobacterium avium 104]	232	0	1	232	1	232	1	1e-135	473
MAH0373	321	118462386	MAV_0402	hypothetical protein MAV_0402 [Mycobacterium avium 104]	322	-1	2	322	1	321	1	0	632
MAH0374	418	118465026	MAV_0403	pyridoxal-phosphate-dependent transferase [Mycobacterium avium 104]	381	37	5	366	42	403	0.88	0	627
MAH0375	229	118466516	MAV_0404	thiopurine S-methyltransferase (tpmt) superfamily protein [Mycobacterium avium 104]	226	3	1	226	4	229	0.91	1e-118	416
MAH0376	490	118464544	MAV_0405	CBS domain pair protein [Mycobacterium avium 104]	490	0	1	490	1	490	0.96	0	956
MAH0377	508	118465403	MAV_0406	glycerol kinase [Mycobacterium avium 104]	508	0	1	508	1	508	0.92	0	934
MAH0378	238	118462822	MAV_0407	transcriptional regulator, PadR family protein [Mycobacterium avium 104]	256	-18	19	256	1	238	0.66	2e-79	288
MAH0379	129	118464081	MAV_0409	hypothetical protein MAV_0409 [Mycobacterium avium 104]	129	0	1	129	1	129	0.79	4e-54	203
MAH0380	290	118465017	MAV_0408	integral membrane protein [Mycobacterium avium 104]	290	0	1	211	1	211	0.85	4e-91	328
MAH0381	330	118466818	MAV_0410	integral membrane protein [Mycobacterium avium 104]	330	0	1	330	1	330	0.77	1e-138	486
MAH0382	440	118466426	MAV_0411	lipoprotein [Mycobacterium avium 104]	440	0	1	440	1	440	0.76	0	642
MAH0383	327	118467157	MAV_0412	ATPase family protein associated with various cellular activities (AAA) [Mycobacterium avium 104]	327	0	1	327	1	327	0.9	1e-164	572
MAH0384	377	118462405	MAV_0413	hypothetical protein MAV_0413 [Mycobacterium avium 104]	377	0	16	377	16	377	0.73	1e-142	498
MAH0385	217	118462573	MAV_0414	hypothetical protein MAV_0414 [Mycobacterium avium 104]	217	0	1	217	1	217	0.8	7e-94	336
MAH0386	382	118462736	MAV_0415	hypothetical protein MAV_0415 [Mycobacterium avium 104]	418	-36	55	418	19	382	0.66	1e-121	428
MAH0387	154	118465492	MAV_0416	GatB/Yqey domain protein [Mycobacterium avium 104]	154	0	1	154	1	154	0.83	4e-64	237
MAH0388	592	118463735	MAV_0417	elongation factor Tu GTP binding domain protein [Mycobacterium avium 104]	570	22	1	570	23	592	0.8	0	874
MAH0389	433	118464757	MAV_0418	L-seryl-tRNA selenium transferase [Mycobacterium avium 104]	426	7	1	426	8	433	0.64	1e-138	483
MAH0390	371	118465144	MAV_0420	selenide, water dikinase [Mycobacterium avium 104]	330	41	1	330	42	371	0.95	0	629
MAH0391	193	118466615	MAV_0421	molybdopterin oxidoreductase Fe4S4 region [Mycobacterium avium 104]	193	0	1	193	1	193	1	1e-108	385
MAH0392	887	118465566	MAV_0422	formate dehydrogenase, alpha subunit [Mycobacterium avium 104]	887	0	1	887	1	887	0.95	0	1741
MAH0393	693	118466960	MAV_0424	polysulphide reductase, NrfD superfamily protein [Mycobacterium avium 104]	361	332	1	361	333	693	0.54	1e-100	359
MAH0394	328	118462806	MAV_0425	dehydrogenase [Mycobacterium avium 104]	336	-8	9	319	1	311	0.96	1e-180	623
MAH0395	184	118463379	MAV_0426	intracellular protease, PfpI family protein [Mycobacterium avium 104]	180	4	1	180	5	184	0.99	3e-99	354
MAH0396	254	118463025	MAV_0427	methylase, putative [Mycobacterium avium 104]	229	25	1	229	26	254	1	1e-133	469
MAH0397	343	118463888	MAV_0429	hypothetical protein MAV_0429 [Mycobacterium avium 104]	343	0	1	330	1	330	0.93	1e-180	623
MAH0398	736	118463143	MAV_0430	stage II sporulation protein E (SpoIIE) [Mycobacterium avium 104]	736	0	1	736	1	736	0.97	0	1410
MAH0399	208	118465024	MAV_0431	stage II sporulation protein E (SpoIIE), putative [Mycobacterium avium 104]	190	18	1	190	19	208	0.99	1e-104	370
MAH0400	136	118464279	MAV_0432	serine/threonine-protein kinase RsbT [Mycobacterium avium 104]	136	0	1	136	1	136	0.88	2e-62	231
MAH0401	129	118462733	MAV_0433	antagonist protein RsbS [Mycobacterium avium 104]	129	0	1	129	1	129	1	5e-67	246
MAH0402	300	118463478	MAV_0434	anti-anti-sigma factor [Mycobacterium avium 104]	300	0	1	300	1	300	0.95	1e-151	528
MAH0403	124	118462796	MAV_0435	anti-anti-sigma factor [Mycobacterium avium 104]	113	11	1	113	12	124	0.93	2e-55	207
MAH0404	169	118462353	MAV_0436	hypothetical protein MAV_0436 [Mycobacterium avium 104]	169	0	1	169	1	169	0.82	3e-73	267
MAH0405	234	118464670	MAV_0437	hydrolase [Mycobacterium avium 104]	210	24	1	210	25	234	0.99	1e-118	419
MAH0406	103	118463959	MAV_0438	hypothetical protein MAV_0438 [Mycobacterium avium 104]	103	0	1	103	1	103	0.82	5e-46	175
MAH0407	129	118465397	MAV_3591	hypothetical protein MAV_3591 [Mycobacterium avium 104]	100	29	3	83	5	84	0.57	4e-18	84
MAH0408	197	118465838	MAV_0440	restriction endonuclease family protein [Mycobacterium avium 104]	197	0	1	197	1	197	0.68	1e-68	252
MAH0409	229	118462993	MAV_0441	antar domain protein [Mycobacterium avium 104]	229	0	1	229	1	229	1	1e-129	453
MAH0410	214	118463707	MAV_0442	hypothetical protein MAV_0442 [Mycobacterium avium 104]	203	11	1	203	12	214	1	1e-116	412
MAH0411	616	118467280	MAV_0444	cysteine synthase/cystathionine beta-synthase family protein [Mycobacterium avium 104]	367	249	1	367	250	616	0.87	0	634
MAH0412	809	118466011	MAV_0446	Transglycosylase [Mycobacterium avium 104]	786	23	1	762	24	785	0.95	0	1428
MAH0414	116	118466521	MAV_0447	Transcription factor WhiB [Mycobacterium avium 104]	70	46	1	70	47	116	0.99	9e-38	148
MAH0415	380	118464440	MAV_0448	anion-transporting ATPase [Mycobacterium avium 104]	371	9	1	371	10	380	0.94	0	670
MAH0416	340	118464537	MAV_0449	anion-transporting ATPase [Mycobacterium avium 104]	323	17	1	323	18	340	0.97	1e-171	595
MAH0417	53	118465261	MAV_0450	hypothetical protein MAV_0450 [Mycobacterium avium 104]	53	0	1	53	1	53	1	3e-28	116
MAH0418	158	118467024	MAV_0451	translation initiation inhibitor [Mycobacterium avium 104]	158	0	1	158	1	158	0.92	2e-78	285
MAH0419	267	118466139	MAV_0452	metallo-beta-lactamase family protein [Mycobacterium avium 104]	267	0	1	267	1	267	0.9	1e-136	477
MAH0420	224	118465514	MAV_0453	transcriptional regulator, Crp/Fnr family protein [Mycobacterium avium 104]	224	0	1	224	1	224	0.92	1e-113	400
MAH0421	131	118465953	MAV_0454	hypothetical protein MAV_0454 [Mycobacterium avium 104]	126	5	24	126	29	131	0.82	5e-44	169
MAH0423	226	118464775	MAV_0455	endonuclease III [Mycobacterium avium 104]	232	-6	7	232	1	226	1	1e-131	459
MAH0424	222	118463887	MAV_0456	hypothetical protein MAV_0456 [Mycobacterium avium 104]	222	0	1	222	1	222	0.81	4e-97	347
MAH0425	272	118463110	MAV_0457	hydrolase, nudix family protein [Mycobacterium avium 104]	272	0	1	272	1	272	0.95	1e-145	508
MAH0426	402	118465000	MAV_0459	serine protease [Mycobacterium avium 104]	402	0	1	402	1	402	0.75	1e-161	560
MAH0427	321	118462401	MAV_0458	hydrolase, alpha/beta fold family protein [Mycobacterium avium 104]	321	0	1	321	1	321	1	0	660
MAH0428	179	118467139	MAV_0460	hypothetical protein MAV_0460 [Mycobacterium avium 104]	179	0	1	179	1	179	0.82	9e-79	286
MAH0429	232	118466911	MAV_0461	hypothetical protein MAV_0461 [Mycobacterium avium 104]	223	9	11	223	20	232	1	1e-125	441
MAH0430	650	118466201	MAV_0462	acetate--CoA ligase [Mycobacterium avium 104]	650	0	1	650	1	650	0.95	0	1268
MAH0431	146	118463452	MAV_0463	hypothetical protein MAV_0463 [Mycobacterium avium 104]	180	-34	35	180	1	146	0.9	2e-72	264
MAH0432	541	118462732	MAV_0464	bacterial extracellular solute-binding protein, family protein 5 [Mycobacterium avium 104]	534	7	26	534	33	541	0.95	0	997
MAH0433	308	118465332	MAV_0465	ABC transporter, permease protein DppB [Mycobacterium avium 104]	308	0	1	308	1	308	0.9	1e-149	522
MAH0434	291	118464640	MAV_0466	ABC transporter, permease protein DppC [Mycobacterium avium 104]	291	0	1	291	1	291	0.82	1e-130	459
MAH0435	601	118466441	MAV_0467	ABC transporter, ATP-binding protein DppD [Mycobacterium avium 104]	551	50	4	551	54	601	1	0	1058
MAH0436	252	118465103	MAV_0468	hypothetical protein MAV_0468 [Mycobacterium avium 104]	243	9	1	243	10	252	0.95	1e-131	460
MAH0437	340	118462359	MAV_0469	HAD-superfamily protein subfamily protein IB hydrolase [Mycobacterium avium 104]	285	55	1	285	56	340	0.91	1e-147	514
MAH0438	350	118466891	MAV_0470	hypothetical protein MAV_0470 [Mycobacterium avium 104]	350	0	1	350	1	350	0.64	1e-117	416
MAH0439	362	118466310	MAV_0471	Type II/IV secretion system protein [Mycobacterium avium 104]	362	0	1	362	1	362	0.77	1e-153	533
MAH0440	424	118464695	MAV_5116	transposase, Mutator family protein [Mycobacterium avium 104]	424	0	1	424	1	424	1	0	821
MAH0441	215	118464882	MAV_0474	TetR-family protein transcriptional regulator [Mycobacterium avium 104]	215	0	1	215	1	215	0.88	1e-104	370
MAH0442	352	118467014	MAV_0475	amidohydrolase family protein [Mycobacterium avium 104]	352	0	1	352	1	352	1	0	723
MAH0443	146	118464705	MAV_0476	hypothetical protein MAV_0476 [Mycobacterium avium 104]	146	0	1	146	1	146	1	6e-85	306
MAH0444	397	118465565	MAV_0477	lipid-transfer protein [Mycobacterium avium 104]	397	0	1	397	1	397	0.97	0	780
MAH0445	786	118463214	MAV_0478	L-carnitine dehydratase/bile acid-inducible protein F [Mycobacterium avium 104]	786	0	1	786	1	786	0.94	0	1481
MAH0446	291	118462824	MAV_0479	carveol dehydrogenase [Mycobacterium avium 104]	285	6	1	285	7	291	0.96	1e-152	530
MAH0447	341	118462910	MAV_0480	hypothetical protein MAV_0480 [Mycobacterium avium 104]	308	33	1	308	34	341	1	1e-175	608
MAH0448	328	118462508	MAV_0481	amidohydrolase family protein [Mycobacterium avium 104]	328	0	1	328	1	328	1	0	666
MAH0449	293	118463055	MAV_0482	putative oxidoreductase YdbC [Mycobacterium avium 104]	293	0	1	293	1	293	1	1e-165	575
MAH0450	117	118462528	MAV_0483	monooxygenase [Mycobacterium avium 104]	117	0	1	117	1	117	1	2e-65	240
MAH0451	293	118464395	MAV_0484	cyclase [Mycobacterium avium 104]	295	-2	3	295	1	293	0.96	1e-160	557
MAH0452	144	118463525	MAV_0485	MarR-family protein transcriptional regulator [Mycobacterium avium 104]	144	0	1	144	1	144	0.76	3e-55	207
MAH0453	117	118466090	MAV_0486	hypothetical protein MAV_0486 [Mycobacterium avium 104]	117	0	1	117	1	117	0.91	8e-59	218
MAH0454	240	118465396	MAV_0487	dienelactone hydrolase family protein [Mycobacterium avium 104]	240	0	1	240	1	240	1	1e-139	486
MAH0455	215	118467303	MAV_0488	putative transcriptional regulator [Mycobacterium avium 104]	215	0	1	215	1	215	0.87	1e-105	373
MAH0456	142	118466399	MAV_0489	GlcG protein [Mycobacterium avium 104]	142	0	1	142	1	142	0.8	2e-58	218
MAH0457	283	118464074	MAV_0490	HpcH/HpaI aldolase family protein [Mycobacterium avium 104]	283	0	1	283	1	283	0.91	1e-148	516
MAH0458	179	118464637	MAV_0491	hypothetical protein MAV_0491 [Mycobacterium avium 104]	179	0	1	179	1	179	1	1e-105	372
MAH0459	501	118463595	MAV_0492	para-nitrobenzyl esterase [Mycobacterium avium 104]	501	0	1	501	1	501	0.98	0	996
MAH0460	137	118464167	MAV_0493	hypothetical protein MAV_0493 [Mycobacterium avium 104]	137	0	1	137	1	137	1	8e-78	282
MAH0461	428	118463859	MAV_0496	Transposase IS116/IS110/IS902 family protein [Mycobacterium avium 104]	404	24	1	404	25	428	0.82	0	657
MAH0462	279	118464280	MAV_5093	transposase [Mycobacterium avium 104]	305	-26	27	305	1	279	1	1e-166	577
MAH0463	268	118464335	MAV_0498	ISAfe2, transposase [Mycobacterium avium 104]	151	117	1	137	118	254	0.99	1e-74	273
MAH0464	147	118464007	MAV_0499	hypothetical alanine rich protein [Mycobacterium avium 104]	122	25	1	107	26	132	0.83	6e-45	173
MAH0465	468	118462425	MAV_0500	hypothetical protein MAV_0500 [Mycobacterium avium 104]	468	0	1	468	1	468	0.91	0	873
MAH0466	187	118466007	MAV_0501	hypothetical protein MAV_0501 [Mycobacterium avium 104]	172	15	1	172	16	187	0.99	1e-102	364
MAH0468	112	118465704	MAV_0503	putative transposase [Mycobacterium avium 104]	112	0	1	112	1	112	0.88	1e-47	181
MAH0469	742	118466117	MAV_0504	putative transposase [Mycobacterium avium 104]	662	80	1	662	81	742	0.96	0	1278
MAH0470	400	118465459	MAV_0505	putative transposase [Mycobacterium avium 104]	401	-1	2	401	1	400	0.97	0	813
MAH0471	407	118466355	MAV_0506	DNA-binding protein, putative [Mycobacterium avium 104]	407	0	1	407	1	407	0.96	0	768
MAH0472	227	118465641	MAV_0507	hypothetical protein MAV_0507 [Mycobacterium avium 104]	227	0	1	227	1	227	0.94	1e-123	434
MAH0473	57	118466792	MAV_0508	TrbB protein [Mycobacterium avium 104]	57	0	1	57	1	57	0.98	7e-27	112
MAH0474	267	118466209	MAV_0509	bacterial type II secretion system protein F domain [Mycobacterium avium 104]	267	0	21	267	21	267	0.45	5e-50	191
MAH0475	200	118463862	MAV_0510	bacterial type II secretion system protein F domain [Mycobacterium avium 104]	195	5	9	195	14	200	0.43	6e-33	134
MAH0476	66	118464981	MAV_0511	hypothetical protein MAV_0511 [Mycobacterium avium 104]	66	0	1	66	1	66	0.82	1e-23	101
MAH0478	776	118465087	MAV_0515	ATP-dependent rna helicase, dead/deah box family protein [Mycobacterium avium 104]	776	0	1	776	1	776	0.94	0	1434
MAH0479	79	118464580	MAV_0516	hypothetical protein MAV_0516 [Mycobacterium avium 104]	67	12	1	67	13	79	1	4e-36	142
MAH0480	196	118464759	MAV_0517	hypothetical protein MAV_0517 [Mycobacterium avium 104]	196	0	1	196	1	196	0.93	1e-104	369
MAH0481	932	118463766	MAV_0519	DNA topoisomerase I [Mycobacterium avium 104]	932	0	1	910	1	897	0.97	0	1701
MAH0482	534	118465478	MAV_0518	adenylate cyclase, family protein 3 [Mycobacterium avium 104]	534	0	1	534	1	534	0.87	0	894
MAH0483	401	118465813	MAV_0520	DNA polymerase III subunit delta [Mycobacterium avium 104]	388	13	1	388	14	401	0.81	1e-173	602
MAH0484	605	118467239	MAV_0522	hypothetical protein MAV_0522 [Mycobacterium avium 104]	580	25	12	580	37	605	0.77	0	870
MAH0485	313	118466650	MAV_0524	nucleoside-diphosphate-sugar epimerase [Mycobacterium avium 104]	313	0	1	313	1	313	0.91	1e-161	560
MAH0486	113	118462924	MAV_0523	hypothetical protein MAV_0523 [Mycobacterium avium 104]	113	0	1	113	1	113	0.77	4e-45	172
MAH0487	233	118462371	MAV_0525	glycosyl transferase [Mycobacterium avium 104]	221	12	1	221	13	233	0.95	1e-117	413
MAH0488	438	118466766	MAV_0526	hypothetical protein MAV_0526 [Mycobacterium avium 104]	416	22	1	416	23	438	0.72	1e-161	562
MAH0489	362	118463569	MAV_0528	integral membrane protein [Mycobacterium avium 104]	362	0	1	362	1	362	0.77	1e-153	533
MAH0490	162	118465582	MAV_0527	inorganic pyrophosphatase [Mycobacterium avium 104]	162	0	1	162	1	162	0.99	5e-94	336
MAH0491	461	118464533	MAV_0529	D-alanyl-D-alanine carboxypeptidase/D-alanyl-D-alanine-endopeptidase [Mycobacterium avium 104]	450	11	42	450	53	461	0.98	0	778
MAH0492	357	118462889	MAV_0530	hypothetical protein MAV_0530 [Mycobacterium avium 104]	357	0	1	357	1	357	0.94	0	658
MAH0493	374	118466495	MAV_0532	hypoxanthine phosphoribosyltransferase [Mycobacterium avium 104]	203	171	1	203	172	374	0.93	1e-103	369
MAH0494	249	118467102	MAV_0533	LpqG protein [Mycobacterium avium 104]	249	0	1	249	1	249	0.8	1e-107	380
MAH0495	99	118465402	MAV_0534	PE family protein [Mycobacterium avium 104]	99	0	1	99	1	99	0.79	1e-36	144
MAH0496	421	118466000	MAV_0535	PPE family protein [Mycobacterium avium 104]	421	0	1	421	1	421	0.51	1e-108	385
MAH0497	526	118466519	MAV_0536	hypothetical protein MAV_0536 [Mycobacterium avium 104]	526	0	1	526	1	526	0.81	0	862
MAH0498	337	118465339	MAV_0537	zinc-binding dehydrogenase [Mycobacterium avium 104]	337	0	1	337	1	337	0.95	0	629
MAH0499	608	118466042	MAV_0538	limonene 1,2-monooxygenase [Mycobacterium avium 104]	395	213	1	395	214	608	0.96	0	787
MAH0500	157	118467187	MAV_0540	dioxygenase [Mycobacterium avium 104]	137	20	1	137	21	157	0.89	2e-68	251
MAH0501	39	118463070	MAV_0541	hypothetical protein MAV_0541 [Mycobacterium avium 104]	39	0	1	39	1	39	0.69	2e-10	58
MAH0502	799	118463779	MAV_0542	ATP-dependent metallopeptidase HflB [Mycobacterium avium 104]	799	0	1	799	1	799	0.89	0	1217
MAH0503	204	118464289	MAV_0543	GTP cyclohydrolase I [Mycobacterium avium 104]	204	0	1	204	1	204	1	1e-114	403
MAH0504	267	118464913	MAV_0544	dihydropteroate synthase [Mycobacterium avium 104]	264	3	1	264	4	267	0.89	1e-129	455
MAH0505	145	118466046	MAV_0545	dihydroneopterin aldolase [Mycobacterium avium 104]	133	12	1	110	13	122	0.83	3e-47	181
MAH0506	182	118464375	MAV_0546	2-amino-4-hydroxy-6-hydroxymethyldihydropteridine pyrophosphokinase [Mycobacterium avium 104]	182	0	1	171	1	171	1	8e-98	349
MAH0507	158	118463545	MAV_0548	hypothetical protein MAV_0548 [Mycobacterium avium 104]	158	0	1	158	1	158	0.83	3e-76	277
MAH0508	462	118464078	MAV_0549	hypothetical protein MAV_0549 [Mycobacterium avium 104]	421	41	22	411	63	452	0.75	8e-66	244
MAH0509	632	118462570	MAV_0551	pantoate--beta-alanine ligase [Mycobacterium avium 104]	308	324	1	308	325	632	0.9	1e-156	545
MAH0510	143	118466952	MAV_0552	aspartate 1-decarboxylase [Mycobacterium avium 104]	143	0	1	143	1	143	0.92	1e-70	258
MAH0511	271	118466299	MAV_0553	Bvg accessory factor family protein [Mycobacterium avium 104]	271	0	1	271	1	271	0.94	1e-143	500
MAH0512	499	118465579	MAV_0554	lysyl-tRNA synthetase [Mycobacterium avium 104]	499	0	1	499	1	499	0.9	0	879
MAH0513	112	118464834	MAV_0555	Lsr2 protein [Mycobacterium avium 104]	108	4	1	108	5	112	0.81	9e-45	171
MAH0514	843	118466434	MAV_0556	negative regulator of genetic competence ClpC/mecB [Mycobacterium avium 104]	822	21	1	822	5	843	0.95	0	1531
MAH0515	71	118464200	MAV_0557	hypothetical protein MAV_0557 [Mycobacterium avium 104]	71	0	1	71	1	71	0.62	6e-21	92
MAH0516	258	118462469	MAV_0558	hypothetical protein MAV_0558 [Mycobacterium avium 104]	258	0	1	258	1	258	0.79	1e-111	393
MAH0517	178	118464180	MAV_0559	phosphoglycerate mutase family protein, putative [Mycobacterium avium 104]	165	13	1	165	14	178	0.82	2e-76	278
MAH0518	479	118463614	MAV_0560	carotenoid oxygenase [Mycobacterium avium 104]	479	0	1	479	1	479	1	0	998
MAH0519	455	118463017	MAV_0561	LpqF protein [Mycobacterium avium 104]	437	18	14	437	32	455	0.97	0	842
MAH0520	106	118462461	MAV_0562	antibiotic biosynthesis monooxygenase domain protein [Mycobacterium avium 104]	102	4	1	102	5	106	0.99	6e-56	208
MAH0521	272	118465309	MAV_0564	hydrolase, alpha/beta hydrolase fold family protein [Mycobacterium avium 104]	247	25	1	247	26	272	1	1e-149	522
MAH0522	347	118466018	MAV_0563	putative A/G-specific adenine glycosylase [Mycobacterium avium 104]	303	44	1	303	45	347	0.9	1e-159	556
MAH0523	277	118463517	MAV_0566	hypothetical protein MAV_0566 [Mycobacterium avium 104]	277	0	1	245	1	245	0.73	7e-98	350
MAH0524	357	118466068	MAV_0567	DNA-binding protein [Mycobacterium avium 104]	357	0	1	357	1	357	1	0	681
MAH0525	474	118465491	MAV_0568	DNA repair protein RadA [Mycobacterium avium 104]	459	15	1	459	16	474	0.91	0	816
MAH0526	188	118463593	MAV_0569	LpqE protein [Mycobacterium avium 104]	188	0	1	188	1	188	0.87	2e-88	318
MAH0527	162	118464023	MAV_0570	transcriptional regulator, CarD family protein [Mycobacterium avium 104]	162	0	1	162	1	162	1	8e-88	315
MAH0528	235	118464741	MAV_0571	2-C-methyl-D-erythritol 4-phosphate cytidylyltransferase [Mycobacterium avium 104]	229	6	1	229	7	235	0.72	1e-81	296
MAH0529	159	118463287	MAV_0572	2C-methyl-D-erythritol 2,4-cyclodiphosphate synthase [Mycobacterium avium 104]	159	0	1	159	1	159	0.87	6e-77	279
MAH0530	468	118466391	MAV_0573	cysteinyl-tRNA synthetase [Mycobacterium avium 104]	468	0	1	468	1	468	0.96	0	931
MAH0531	309	118465233	MAV_0574	RNA methyltransferase, TrmH family protein, group 3 [Mycobacterium avium 104]	309	0	1	309	1	309	0.85	1e-144	503
MAH0532	305	118467098	MAV_0576	glycerophosphoryl diester phosphodiesterase family protein [Mycobacterium avium 104]	314	-9	28	314	19	305	1	1e-167	580
MAH0533	462	118463637	MAV_0575	hypothetical protein MAV_0575 [Mycobacterium avium 104]	477	-15	16	477	1	462	0.94	0	880
MAH0534	877	118466786	MAV_0578	transcriptional regulator, LuxR family protein [Mycobacterium avium 104]	877	0	1	877	1	877	0.7	0	1136
MAH0535	454	118466242	MAV_0577	Arsenical pump membrane protein [Mycobacterium avium 104]	413	41	20	392	61	433	0.52	9e-94	337
MAH0536	452	118465624	MAV_0579	hypothetical protein MAV_0579 [Mycobacterium avium 104]	305	147	1	305	148	452	1	1e-179	620
MAH0537	286	118462479	MAV_0581	ABC-type Mn2+/Zn2+ transport system, permease component [Mycobacterium avium 104]	286	0	1	286	1	286	0.6	2e-85	309
MAH0538	273	118463856	MAV_0582	ABC transporter, ATP-binding protein [Mycobacterium avium 104]	273	0	1	273	1	273	0.74	1e-104	372
MAH0539	311	118463328	MAV_0583	periplasmic solute binding protein family protein [Mycobacterium avium 104]	311	0	1	311	1	311	0.76	1e-132	466
MAH0540	398	118462693	MAV_0585	transcriptional regulator, LacI family protein [Mycobacterium avium 104]	359	39	11	359	50	398	0.97	0	652
MAH0541	225	118465428	MAV_0584	transcriptional regulator, TetR family protein [Mycobacterium avium 104]	197	28	1	197	29	225	0.94	2e-99	355
MAH0542	723	118465843	MAV_0587	putative acyl-CoA dehydrogenase [Mycobacterium avium 104]	707	16	1	707	17	723	0.84	0	1152
MAH0543	190	118463667	MAV_0586	transcriptional regulator, TetR family protein [Mycobacterium avium 104]	190	0	1	190	1	190	0.7	8e-70	256
MAH0544	293	118463911	MAV_0588	oxidoreductase [Mycobacterium avium 104]	293	0	1	293	1	293	0.89	1e-144	505
MAH0545	177	118467177	MAV_0589	hypothetical protein MAV_0589 [Mycobacterium avium 104]	177	0	1	177	1	177	1	1e-103	368
MAH0546	364	118465347	MAV_0590	oxidoreductase, electron transfer component [Mycobacterium avium 104]	364	0	1	364	1	364	0.97	0	696
MAH0547	394	118466617	MAV_0591	pigment production hydroxylase [Mycobacterium avium 104]	394	0	1	394	1	394	1	0	808
MAH0548	293	118467315	MAV_0592	2-hydroxy-6-oxo-6-phenylhexa-2,4-dienoate hydrolase [Mycobacterium avium 104]	293	0	1	293	1	293	1	1e-170	592
MAH0549	303	118462322	MAV_0593	extradiol ring-cleavage dioxygenase [Mycobacterium avium 104]	303	0	1	303	1	303	1	0	626
MAH0550	200	118463043	MAV_0594	putative flavin reductase [Mycobacterium avium 104]	187	13	1	187	14	200	1	1e-110	390
MAH0551	276	118465626	MAV_0595	arylamine N-acetyltransferase [Mycobacterium avium 104]	276	0	1	276	1	276	0.96	1e-153	535
MAH0552	388	118465157	MAV_0596	aspartate aminotransferase [Mycobacterium avium 104]	388	0	1	388	1	388	0.95	0	743
MAH0553	319	118462868	MAV_0597	putative acyl-CoA dehydrogenase [Mycobacterium avium 104]	319	0	1	319	1	319	0.86	1e-151	526
MAH0554	314	118462358	MAV_0598	putative acyl-CoA dehydrogenase [Mycobacterium avium 104]	314	0	1	314	1	314	0.82	1e-144	504
MAH0555	381	118467228	MAV_0599	putative acyl-CoA dehydrogenase [Mycobacterium avium 104]	381	0	1	381	1	381	1	0	775
MAH0556	509	118466679	MAV_0600	probable fatty-acid-coa ligase fadd3 (fatty-acid-coa synthetase) [Mycobacterium avium 104]	509	0	1	509	1	509	0.94	0	957
MAH0557	382	118465432	MAV_0601	putative acyl-CoA dehydrogenase [Mycobacterium avium 104]	382	0	1	382	1	382	1	0	783
MAH0558	262	118467079	MAV_0602	short chain dehydrogenase [Mycobacterium avium 104]	262	0	1	262	1	262	0.94	1e-135	475
MAH0559	199	118464357	MAV_0603	transcriptional regulator, TetR family protein [Mycobacterium avium 104]	199	0	1	199	1	199	0.94	1e-105	374
MAH0560	386	118463762	MAV_0604	acetyl-CoA acetyltransferase [Mycobacterium avium 104]	386	0	1	386	1	386	0.94	0	713
MAH0561	353	118465968	MAV_0605	hypothetical protein MAV_0605 [Mycobacterium avium 104]	246	107	17	232	124	339	0.66	6e-76	278
MAH0562	356	118462918	MAV_0607	oxidoreductase, 2-nitropropane dioxygenase family protein [Mycobacterium avium 104]	358	-2	3	358	1	356	0.93	0	635
MAH0563	247	118462319	MAV_0608	coenzyme A transferase, subunit B [Mycobacterium avium 104]	247	0	1	247	1	247	1	1e-144	502
MAH0564	293	118464406	MAV_0609	coenzyme A transferase, subunit A [Mycobacterium avium 104]	293	0	1	281	1	281	0.95	1e-155	541
MAH0565	251	118463816	MAV_0610	enoyl-CoA hydratase [Mycobacterium avium 104]	251	0	1	251	1	251	0.94	1e-131	461
MAH0566	265	118465785	MAV_0611	short chain dehydrogenase [Mycobacterium avium 104]	244	21	13	244	34	265	1	1e-130	459
MAH0567	301	118464405	MAV_0612	short chain dehydrogenase [Mycobacterium avium 104]	301	0	1	301	1	301	0.91	1e-153	535
MAH0568	138	118467215	MAV_0613	AclJ protein [Mycobacterium avium 104]	142	-4	5	142	1	138	1	1e-80	291
MAH0569	133	118466641	MAV_0614	hypothetical protein MAV_0614 [Mycobacterium avium 104]	133	0	1	133	1	133	0.99	3e-73	266
MAH0570	416	118466565	MAV_0615	acetyl-CoA acetyltransferase [Mycobacterium avium 104]	386	30	1	386	31	416	1	0	766
MAH0571	416	118463546	MAV_0616	putative cytochrome P450 124 [Mycobacterium avium 104]	416	0	1	416	1	416	0.96	0	826
MAH0572	362	118465978	MAV_0617	putative acyl-CoA dehydrogenase [Mycobacterium avium 104]	362	0	1	362	1	362	1	0	710
MAH0573	387	118463230	MAV_0618	putative acyl-CoA dehydrogenase [Mycobacterium avium 104]	387	0	1	387	1	387	1	0	785
MAH0574	317	118463131	MAV_0619	hypothetical protein MAV_0619 [Mycobacterium avium 104]	317	0	1	317	1	317	0.96	0	639
MAH0575	133	118465247	MAV_0620	hypothetical protein MAV_0620 [Mycobacterium avium 104]	133	0	1	133	1	133	1	2e-73	267
MAH0576	389	118467263	MAV_0621	lipid-transfer protein [Mycobacterium avium 104]	389	0	1	389	1	389	0.89	0	679
MAH0577	204	118465527	MAV_0622	hypothetical protein MAV_0622 [Mycobacterium avium 104]	222	-18	19	207	1	189	1	1e-108	384
MAH0578	286	118464950	MAV_0623	MaoC like domain protein [Mycobacterium avium 104]	286	0	1	286	1	286	0.89	1e-145	509
MAH0579	608	118464698	MAV_0624	3-ketosteroid-delta-1-dehydrogenase [Mycobacterium avium 104]	563	45	1	563	46	608	0.93	0	1058
MAH0580	261	118464113	MAV_0625	2-keto-4-pentenoate hydratase [Mycobacterium avium 104]	261	0	1	261	1	261	1	1e-147	514
MAH0581	304	118463049	MAV_0626	acetaldehyde dehydrogenase [Mycobacterium avium 104]	298	6	1	298	7	304	0.89	1e-149	521
MAH0582	352	118462327	MAV_0627	4-hydroxy-2-oxovalerate aldolase [Mycobacterium avium 104]	352	0	1	352	1	352	0.96	0	664
MAH0583	101	118466722	MAV_0628	hypothetical protein MAV_0628 [Mycobacterium avium 104]	101	0	1	101	1	101	0.71	2e-37	147
MAH0584	375	118466162	MAV_0629	hypothetical protein MAV_0629 [Mycobacterium avium 104]	375	0	1	375	1	375	0.93	0	717
MAH0585	260	118465600	MAV_0630	short chain dehydrogenase [Mycobacterium avium 104]	257	3	1	257	4	260	1	1e-143	501
MAH0586	381	118465104	MAV_0631	hypothetical protein MAV_0631 [Mycobacterium avium 104]	381	0	1	381	1	381	0.97	0	750
MAH0587	145	118464889	MAV_0632	hypothetical protein MAV_0632 [Mycobacterium avium 104]	145	0	1	145	1	145	0.82	3e-67	247
MAH0588	385	118462654	MAV_0633	Rieske [2Fe-2S] domain protein [Mycobacterium avium 104]	385	0	1	385	1	385	1	0	825
MAH0589	174	118464692	MAV_0634	carnitine operon protein CaiE [Mycobacterium avium 104]	174	0	1	174	1	174	1	3e-98	350
MAH0590	135	118465410	MAV_0635	hypothetical protein MAV_0635 [Mycobacterium avium 104]	135	0	1	135	1	135	0.99	1e-76	278
MAH0591	397	118466748	MAV_0636	acetyl-CoA acetyltransferase [Mycobacterium avium 104]	397	0	1	397	1	397	0.93	0	747
MAH0592	354	118466240	MAV_0637	lipid-transfer protein [Mycobacterium avium 104]	354	0	1	354	1	354	1	0	705
MAH0593	344	118463428	MAV_0638	hypothetical protein MAV_0638 [Mycobacterium avium 104]	322	22	1	322	23	344	1	0	670
MAH0594	343	118466557	MAV_0639	FMN-dependent monooxygenase [Mycobacterium avium 104]	343	0	1	343	1	343	0.92	0	638
MAH0595	240	118462851	MAV_0640	hypothetical protein MAV_0640 [Mycobacterium avium 104]	226	14	1	226	15	240	1	1e-132	464
MAH0596	406	118463264	MAV_0641	P450 heme-thiolate protein [Mycobacterium avium 104]	406	0	1	406	1	406	1	0	818
MAH0597	270	118464418	MAV_0643	enoyl-CoA hydratase [Mycobacterium avium 104]	270	0	1	270	1	270	1	1e-153	535
MAH0598	558	118466749	MAV_0644	acyl-CoA synthase [Mycobacterium avium 104]	546	12	1	546	13	558	0.94	0	1032
MAH0599	255	118464960	MAV_0645	phosphotransferase enzyme family protein, putative [Mycobacterium avium 104]	255	0	1	246	1	246	0.92	1e-134	472
MAH0600	717	118467212	MAV_0648	thiamine pyrophosphate enzyme [Mycobacterium avium 104]	516	201	1	516	202	717	0.78	0	758
MAH0601	252	118463510	MAV_0647	hypothetical protein MAV_0647 [Mycobacterium avium 104]	237	15	1	237	16	252	0.81	1e-102	365
MAH0602	93	118462646	MAV_0649	hypothetical protein MAV_0649 [Mycobacterium avium 104]	93	0	1	29	1	29	0.97	1e-11	62
MAH0603	503	118466777	MAV_0650	acyl-CoA synthase [Mycobacterium avium 104]	503	0	1	503	1	503	0.93	0	940
MAH0604	392	118465700	MAV_0652	putative acyl-CoA dehydrogenase [Mycobacterium avium 104]	392	0	1	392	1	392	1	0	791
MAH0605	78	118466109	MAV_0653	hypothetical protein MAV_0653 [Mycobacterium avium 104]	63	15	1	63	16	78	0.98	6e-32	129
MAH0606	304	118465268	MAV_0654	oxidoreductase, short chain dehydrogenase/reductase family protein [Mycobacterium avium 104]	289	15	23	289	38	304	1	1e-150	525
MAH0607	254	118465663	MAV_0655	hypothetical protein MAV_0655 [Mycobacterium avium 104]	254	0	1	254	1	254	0.94	1e-131	460
MAH0608	280	118463834	MAV_0656	ABC-transporter integral membrane protein [Mycobacterium avium 104]	280	0	1	280	1	280	0.93	1e-143	500
MAH0609	400	118464721	MAV_0657	virulence factor Mce family protein [Mycobacterium avium 104]	384	16	13	384	29	400	1	0	739
MAH0610	350	118463448	MAV_0658	virulence factor Mce family protein [Mycobacterium avium 104]	350	0	1	350	1	350	0.97	0	654
MAH0611	354	118464170	MAV_0659	virulence factor Mce family protein [Mycobacterium avium 104]	354	0	1	354	1	354	0.97	0	674
MAH0612	475	118462453	MAV_0660	virulence factor mce family protein [Mycobacterium avium 104]	475	0	1	429	1	429	0.97	0	820
MAH0613	384	118464340	MAV_0661	virulence factor Mce family protein [Mycobacterium avium 104]	381	3	1	381	4	384	1	0	746
MAH0614	472	118463631	MAV_0953	mce-family protein mce1f [Mycobacterium avium 104]	575	-103	63	439	1	367	0.39	1e-66	248
MAH0615	243	118463180	MAV_0663	hypothetical protein MAV_0663 [Mycobacterium avium 104]	243	0	13	243	13	243	0.74	7e-91	327
MAH0616	163	118466733	MAV_0664	hypothetical protein MAV_0664 [Mycobacterium avium 104]	163	0	1	163	1	163	0.81	2e-69	254
MAH0617	192	118467277	MAV_0665	hypothetical protein MAV_0665 [Mycobacterium avium 104]	192	0	1	192	1	192	0.91	1e-102	363
MAH0618	492	118465720	MAV_0666	UDP-forming alpha,alpha-trehalose-phosphate synthase [Mycobacterium avium 104]	492	0	1	492	1	492	0.92	0	901
MAH0619	54	118465030	MAV_0667	hypothetical protein MAV_0667 [Mycobacterium avium 104]	54	0	1	54	1	54	1	3e-26	110
MAH0620	228	118463720	MAV_0668	ABC transporter, ATP-binding protein PstB [Mycobacterium avium 104]	234	-6	23	234	17	228	0.84	6e-99	353
MAH0621	260	118463042	MAV_0669	hypothetical protein MAV_0669 [Mycobacterium avium 104]	260	0	1	260	1	260	0.85	1e-120	424
MAH0622	311	118464926	MAV_0670	enoyl-CoA hydratase [Mycobacterium avium 104]	311	0	1	311	1	311	0.95	1e-173	601
MAH0623	281	118464186	MAV_0671	short chain dehydrogenase [Mycobacterium avium 104]	281	0	1	281	1	281	0.88	1e-141	494
MAH0624	263	118466034	MAV_0672	oxidoreductase [Mycobacterium avium 104]	263	0	1	263	1	263	0.96	1e-138	484
MAH0625	520	118465330	MAV_0673	cell envelope-related function transcriptional attenuator domain protein [Mycobacterium avium 104]	521	-1	17	521	16	520	0.9	0	894
MAH0626	80	118466133	MAV_0674	hypothetical protein MAV_0674 [Mycobacterium avium 104]	80	0	1	80	1	80	0.85	3e-35	140
MAH0627	58	118463398	MAV_0675	hypothetical protein MAV_0675 [Mycobacterium avium 104]	58	0	1	58	1	58	1	1e-29	121
MAH0628	498	118462799	MAV_0676	6-aminohexanoate-cyclic-dimer hydrolase [Mycobacterium avium 104]	492	6	1	492	7	498	0.93	0	905
MAH0629	289	118464514	MAV_0677	hydrolase, alpha/beta fold family protein [Mycobacterium avium 104]	289	0	1	289	1	289	0.98	1e-165	573
MAH0630	222	118463963	MAV_0678	hypothetical protein MAV_0678 [Mycobacterium avium 104]	222	0	1	222	1	222	0.84	1e-106	377
MAH0631	208	118464142	MAV_0679	lipoprotein LpqH [Mycobacterium avium 104]	148	60	14	148	74	208	0.79	3e-56	211
MAH0632	324	118462295	MAV_0680	hypothetical protein MAV_0680 [Mycobacterium avium 104]	319	5	150	301	155	306	0.5	3e-28	119
MAH0633	313	118463057	MAV_0681	transglycosylase SLT domain protein [Mycobacterium avium 104]	313	0	1	313	1	313	0.84	1e-151	528
MAH0634	249	118466202	MAV_0682	hypothetical protein MAV_0682 [Mycobacterium avium 104]	249	0	1	249	1	249	0.74	7e-99	353
MAH0635	632	118467109	MAV_0683	hypothetical protein MAV_0683 [Mycobacterium avium 104]	632	0	1	632	1	632	0.86	0	1130
MAH0636	58	118465841	MAV_0684	hypothetical protein MAV_0684 [Mycobacterium avium 104]	58	0	1	32	1	32	0.97	3e-14	70
MAH0637	137	118466507	MAV_0685	hypothetical protein MAV_0685 [Mycobacterium avium 104]	96	41	1	96	42	137	0.81	4e-43	167
MAH0638	234	118463928	MAV_0687	hypothetical protein MAV_0687 [Mycobacterium avium 104]	234	0	1	234	1	234	1	1e-138	483
MAH0639	98	118463551	MAV_0688	hypothetical protein MAV_0688 [Mycobacterium avium 104]	88	10	1	88	11	98	0.99	9e-46	174
MAH0640	377	118467244	MAV_0689	hypothetical protein MAV_0689 [Mycobacterium avium 104]	303	74	1	303	75	377	1	1e-177	615
MAH0641	49	118462811	MAV_0690	hypothetical protein MAV_0690 [Mycobacterium avium 104]	38	11	1	38	12	49	0.97	5e-17	79
MAH0642	97	118465025	MAV_1480	hypothetical protein MAV_1480 [Mycobacterium avium 104]	97	0	1	97	1	97	0.41	1e-17	82
MAH0643	256	118465678	MAV_0692	hypothetical protein MAV_0692 [Mycobacterium avium 104]	256	0	1	256	1	256	0.79	1e-111	396
MAH0644	90	118465469	MAV_5035	ISAfe7, transposase OrfA [Mycobacterium avium 104]	114	-24	1	81	1	81	0.86	1e-35	140
MAH0645	136	118464280	MAV_5093	transposase [Mycobacterium avium 104]	305	-169	1	117	1	117	0.98	1e-63	235
MAH0646	186	118464280	MAV_5093	transposase [Mycobacterium avium 104]	305	-119	120	305	1	186	1	1e-109	388
MAH0647	65	118463836	MAV_0696	hypothetical protein MAV_0696 [Mycobacterium avium 104]	65	0	1	65	1	65	0.98	5e-31	125
MAH0648	225	118465631	MAV_0697	hypothetical protein MAV_0697 [Mycobacterium avium 104]	125	100	1	125	101	225	1	5e-70	257
MAH0649	380	118466667	MAV_0698	site-specific recombinase, phage integrase family protein [Mycobacterium avium 104]	370	10	1	370	11	380	0.89	0	645
MAH0650	238	118465267	MAV_0700	hypothetical protein MAV_0700 [Mycobacterium avium 104]	238	0	1	238	1	238	0.73	5e-89	320
MAH0651	239	118466812	MAV_0701	DNA-binding response regulator PhoP [Mycobacterium avium 104]	239	0	1	239	1	239	0.94	1e-125	440
MAH0652	478	118464141	MAV_0703	sensor histidine kinase PhoR [Mycobacterium avium 104]	478	0	31	478	31	478	0.86	0	739
MAH0653	134	118465821	MAV_0702	HIT domain protein [Mycobacterium avium 104]	134	0	1	121	1	121	1	8e-67	245
MAH0654	149	118463793	MAV_0704	nuclear transport factor 2 (NTF2) domain superfamily protein [Mycobacterium avium 104]	140	9	1	140	10	149	0.91	4e-71	260
MAH0655	375	118464404	MAV_0705	alcohol dehydrogenase B [Mycobacterium avium 104]	375	0	1	375	1	375	0.95	0	721
MAH0656	182	118463449	MAV_0706	hypothetical protein MAV_0706 [Mycobacterium avium 104]	182	0	1	182	1	182	1	1e-109	386
MAH0657	69	118462716	MAV_0707	hypothetical protein MAV_0707 [Mycobacterium avium 104]	69	0	1	69	1	69	1	4e-37	146
MAH0658	512	118467111	MAV_0708	cytochrome P450 51 [Mycobacterium avium 104]	451	61	1	451	62	512	0.94	0	857
MAH0659	170	118463668	MAV_2138	cytochrome P450 superfamily protein [Mycobacterium avium 104]	402	-232	241	398	7	165	0.49	2e-33	135
MAH0660	240	118463579	MAV_0916	cytochrome P450 monooxygenase [Mycobacterium avium 104]	401	-161	5	216	9	228	0.37	2e-40	159
MAH0661	707	118464134	MAV_0713	aldehyde dehydrogenase (NAD) family protein [Mycobacterium avium 104]	489	218	1	489	219	707	0.96	0	929
MAH0662	249	118463242	MAV_0714	short chain dehydrogenase [Mycobacterium avium 104]	249	0	1	249	1	249	0.82	1e-112	398
MAH0663	309	118462661	MAV_0715	hypothetical oxidoreductase [Mycobacterium avium 104]	292	17	1	292	18	309	0.89	1e-146	511
MAH0664	145	118465343	MAV_0716	4-carboxymuconolactone decarboxylase domain protein [Mycobacterium avium 104]	146	-1	2	146	1	145	0.83	4e-65	240
MAH0665	434	118467191	MAV_0718	phosphoribosylamine--glycine ligase [Mycobacterium avium 104]	422	12	1	422	13	434	0.89	0	733
MAH0666	527	118467107	MAV_0717	gamma-glutamyltransferase [Mycobacterium avium 104]	527	0	1	527	1	527	0.94	0	1013
MAH0667	379	118466543	MAV_0719	putative esterase superfamily protein [Mycobacterium avium 104]	306	73	1	306	74	379	0.71	1e-117	415
MAH0668	230	118464444	MAV_0721	transcriptional regulator, TetR family protein [Mycobacterium avium 104]	189	41	26	189	67	230	0.92	1e-78	286
MAH0669	300	118462412	MAV_0720	hypothetical protein MAV_0720 [Mycobacterium avium 104]	263	37	1	263	38	300	0.88	1e-131	460
MAH0670	474	118465496	MAV_0722	adenylosuccinate lyase [Mycobacterium avium 104]	472	2	1	472	3	474	0.88	0	796
MAH0671	415	118465417	MAV_0723	P450 monooxygenase [Mycobacterium avium 104]	415	0	1	415	1	415	0.85	0	697
MAH0672	206	118467118	MAV_0724	hypothetical protein MAV_0724 [Mycobacterium avium 104]	206	0	1	206	1	206	0.73	2e-77	281
MAH0673	918	118464543	MAV_0727	protease 2 [Mycobacterium avium 104]	720	198	1	720	199	918	0.95	0	1408
MAH0674	148	118464636	MAV_0726	hypothetical protein MAV_0726 [Mycobacterium avium 104]	158	-10	11	146	1	136	0.77	1e-52	198
MAH0675	187	118462849	MAV_0728	TetR-family protein transcriptional regulator [Mycobacterium avium 104]	187	0	1	187	1	187	0.83	2e-85	308
MAH0676	537	118465955	MAV_0729	EmrB efflux protein [Mycobacterium avium 104]	537	0	1	537	1	537	0.92	0	958
MAH0677	560	118463591	MAV_0730	EmrB efflux protein [Mycobacterium avium 104]	560	0	1	560	1	560	0.96	0	1050
MAH0678	230	118466994	MAV_0731	hypothetical protein MAV_0731 [Mycobacterium avium 104]	230	0	1	230	1	230	0.93	1e-122	430
MAH0679	555	118465066	MAV_0732	fumarate reductase/succinate dehydrogenase flavoprotein [Mycobacterium avium 104]	555	0	1	555	1	555	0.91	0	1013
MAH0680	340	118462659	MAV_0733	metallo-beta-lactamase superfamily protein, putative [Mycobacterium avium 104]	212	128	1	212	129	340	1	1e-123	434
MAH0681	79	118464701	MAV_0735	phosphoribosylformylglycinamidine synthase, PurS protein [Mycobacterium avium 104]	79	0	1	79	1	79	0.83	3e-32	130
MAH0682	224	118466146	MAV_0736	phosphoribosylformylglycinamidine synthase I [Mycobacterium avium 104]	224	0	1	224	1	224	0.94	1e-120	425
MAH0683	172	118463138	MAV_0737	hypothetical protein MAV_0737 [Mycobacterium avium 104]	168	4	1	168	5	172	0.86	1e-81	295
MAH0684	273	118463819	MAV_0738	mercuric reductase/transcriptional regulator, fusion [Mycobacterium avium 104]	273	0	1	273	1	273	0.95	1e-145	509
MAH0685	155	118465528	MAV_0739	cupin domain protein [Mycobacterium avium 104]	155	0	1	155	1	155	1	2e-90	324
MAH0686	265	118462374	MAV_0740	29 kda antigen Cfp29 [Mycobacterium avium 104]	265	0	1	265	1	265	1	1e-150	524
MAH0687	375	118464075	MAV_0741	Dyp-type peroxidase family protein [Mycobacterium avium 104]	336	39	10	336	49	375	0.95	1e-179	622
MAH0688	436	118463182	MAV_0742	aspartyl aminopeptidase [Mycobacterium avium 104]	435	1	1	435	2	436	0.93	0	810
MAH0689	115	118462624	MAV_0743	glyoxalase family protein [Mycobacterium avium 104]	115	0	1	115	1	115	1	8e-66	241
MAH0690	772	118466281	MAV_0744	phosphoribosylformylglycinamidine synthase II [Mycobacterium avium 104]	765	7	1	765	8	772	0.97	0	1465
MAH0691	216	118462318	MAV_0745	caax amino protease family protein [Mycobacterium avium 104]	216	0	1	216	1	216	0.71	1e-82	299
MAH0692	129	118463122	MAV_0746	hypothetical protein MAV_0746 [Mycobacterium avium 104]	129	0	1	129	1	129	0.88	5e-63	233
MAH0693	508	118464802	MAV_0747	amidophosphoribosyltransferase [Mycobacterium avium 104]	508	0	1	508	1	508	0.97	0	974
MAH0694	364	118464238	MAV_0748	phosphoribosylformylglycinamidine cyclo-ligase [Mycobacterium avium 104]	364	0	1	364	1	364	0.92	0	661
MAH0695	61	118466957	MAV_0749	hypothetical protein MAV_0749 [Mycobacterium avium 104]	61	0	1	61	1	61	0.7	3e-20	90
MAH0696	364	118466255	MAV_0750	Glycine cleavage T-protein (aminomethyl transferase) [Mycobacterium avium 104]	364	0	1	364	1	364	1	0	736
MAH0697	295	118463298	MAV_0751	4-amino-4-deoxychorismate lyase [Mycobacterium avium 104]	289	6	1	289	7	295	0.9	1e-144	505
MAH0698	329	118462591	MAV_0752	transposase [Mycobacterium avium 104]	345	-16	17	345	1	329	1	0	684
MAH0699	218	118462776	MAV_0753	hypothetical protein MAV_0753 [Mycobacterium avium 104]	202	16	15	202	31	218	0.85	5e-88	317
MAH0700	32	118464591	MAV_0754	hypothetical protein MAV_0754 [Mycobacterium avium 104]	32	0	1	32	1	32	0.97	4e-12	63
MAH0701	100	118465007	MAV_0755	SseC protein [Mycobacterium avium 104]	92	8	1	92	9	100	0.99	6e-47	178
MAH0702	277	118466798	MAV_0756	putative thiosulfate sulfurtransferase [Mycobacterium avium 104]	277	0	1	277	1	277	0.96	1e-158	550
MAH0703	156	118467134	MAV_0757	integral membrane protein [Mycobacterium avium 104]	156	0	1	156	1	156	0.52	2e-39	154
MAH0704	270	118464675	MAV_0759	hypothetical protein MAV_0759 [Mycobacterium avium 104]	270	0	1	270	1	270	0.87	1e-128	452
MAH0705	260	118465464	MAV_0760	transcriptional regulatory protein [Mycobacterium avium 104]	260	0	11	260	11	260	0.85	1e-118	416
MAH0706	299	118464958	MAV_0761	acetyltransferase, GNAT family protein [Mycobacterium avium 104]	316	-17	18	316	1	299	0.92	1e-158	551
MAH0707	346	118463278	MAV_1047	phosphate ABC transporter, phosphate-binding protein PstS [Mycobacterium avium 104]	369	-23	23	341	27	346	0.5	3e-81	295
MAH0708	269	118465658	MAV_1048	phosphate ABC transporter, permease protein PstC [Mycobacterium avium 104]	328	-59	26	194	41	210	0.49	1e-39	157
MAH0709	127	118465658	MAV_1048	phosphate ABC transporter, permease protein PstC [Mycobacterium avium 104]	328	-201	205	312	1	108	0.69	3e-36	144
MAH0710	304	118467220	MAV_0766	phosphate ABC transporter, permease protein PstA [Mycobacterium avium 104]	304	0	1	304	1	304	0.93	1e-154	537
MAH0711	258	118462957	MAV_0767	phosphate ABC transporter, ATP-binding protein PstB [Mycobacterium avium 104]	258	0	1	258	1	258	0.93	1e-134	470
MAH0712	222	118462892	MAV_0768	phosphate transport system regulatory protein PhoU [Mycobacterium avium 104]	222	0	1	222	1	222	1	1e-121	427
MAH0713	701	118463613	MAV_0769	LytR/CpsA/Psr family protein [Mycobacterium avium 104]	662	39	1	662	40	701	0.83	0	1077
MAH0714	377	118466583	MAV_0771	dihydrouridine synthase [Mycobacterium avium 104]	377	0	1	377	1	377	0.89	0	671
MAH0715	340	118466049	MAV_0772	Fatty acid desaturase [Mycobacterium avium 104]	340	0	1	340	1	340	0.94	0	653
MAH0716	204	118463319	MAV_0773	hypothetical protein MAV_0773 [Mycobacterium avium 104]	192	12	1	192	13	204	0.93	4e-98	350
MAH0717	357	118462424	MAV_0774	hypothetical protein MAV_0774 [Mycobacterium avium 104]	357	0	1	357	1	357	1	0	755
MAH0718	67	118464477	MAV_0775	zinc transporter Slc39a7 [Mycobacterium avium 104]	67	0	1	67	1	67	0.58	9e-19	85
MAH0719	133	118463740	MAV_0776	transcriptional regulator, ArsR family protein [Mycobacterium avium 104]	110	23	1	110	24	133	1	2e-59	221
MAH0720	177	118463808	MAV_0777	cytidine/deoxycytidylate deaminase [Mycobacterium avium 104]	166	11	1	166	12	177	0.99	1e-95	342
MAH0721	298	118462912	MAV_0778	methyltransferase, putative, family protein [Mycobacterium avium 104]	298	0	1	298	1	298	0.94	1e-161	559
MAH0722	295	118465318	MAV_0779	site-specific recombinase, phage integrase family protein [Mycobacterium avium 104]	160	135	1	160	136	295	1	2e-90	326
MAH0723	109	118464290	MAV_0780	hypothetical protein MAV_0780 [Mycobacterium avium 104]	109	0	24	109	24	109	1	2e-48	184
MAH0724	217	118466025	MAV_0781	hypothetical protein MAV_0781 [Mycobacterium avium 104]	217	0	17	217	17	217	0.61	7e-66	243
MAH0725	33	118465327	MAV_0782	hypothetical protein MAV_0782 [Mycobacterium avium 104]	33	0	1	33	1	33	1	3e-14	70
MAH0726	169	118467161	MAV_0783	hypothetical protein MAV_0783 [Mycobacterium avium 104]	156	13	12	156	25	169	0.88	7e-69	253
MAH0727	90	118466433	MAV_0784	hypothetical protein MAV_0784 [Mycobacterium avium 104]	90	0	1	90	1	90	0.69	4e-35	139
MAH0728	56	118462447	MAV_0785	hypothetical protein MAV_0785 [Mycobacterium avium 104]	56	0	1	56	1	56	1	1e-25	108
MAH0729	313	118463115	MAV_0786	gp53 protein [Mycobacterium avium 104]	313	0	1	313	1	313	0.92	1e-174	603
MAH0730	458	118463513	MAV_0787	gp50 protein [Mycobacterium avium 104]	458	0	1	458	1	458	0.98	0	932
MAH0731	138	118464249	MAV_0788	hypothetical protein MAV_0788 [Mycobacterium avium 104]	138	0	1	138	1	138	0.99	4e-85	306
MAH0732	291	118466406	MAV_0789	hypothetical protein MAV_0789 [Mycobacterium avium 104]	291	0	1	291	1	291	1	1e-172	597
MAH0733	344	118467068	MAV_0790	ppe family protein [Mycobacterium avium 104]	310	34	1	310	35	344	0.68	1e-113	402
MAH0734	565	118462434	MAV_0791	hypothetical protein MAV_0791 [Mycobacterium avium 104]	565	0	1	565	1	565	0.89	0	980
MAH0735	129	118463031	MAV_0792	gp34 protein [Mycobacterium avium 104]	129	0	1	129	1	129	0.91	9e-64	235
MAH0736	143	118464161	MAV_0793	gp27 protein [Mycobacterium avium 104]	143	0	1	143	1	143	1	7e-80	289
MAH0737	504	118466526	MAV_0794	gp28 protein [Mycobacterium avium 104]	499	5	1	499	6	504	0.68	0	630
MAH0739	98	118465994	MAV_0795	hypothetical protein MAV_0795 [Mycobacterium avium 104]	103	-5	6	88	1	83	0.81	8e-34	135
MAH0740	725	118463648	MAV_0796	hypothetical protein MAV_0796 [Mycobacterium avium 104]	531	194	1	531	195	725	0.89	0	945
MAH0741	578	118462502	MAV_0798	gp36 protein [Mycobacterium avium 104]	578	0	1	578	1	578	0.97	0	1152
MAH0742	518	118463059	MAV_0799	gp23 protein [Mycobacterium avium 104]	494	24	1	494	25	518	1	0	1027
MAH0743	1675	118465027	MAV_0800	phage tail tape measure protein, family protein, core region [Mycobacterium avium 104]	1659	16	1	1659	17	1675	0.76	0	2378
MAH0744	168	118466827	MAV_0801	hypothetical protein MAV_0801 [Mycobacterium avium 104]	133	35	1	133	36	168	0.92	1e-65	242
MAH0745	180	118466130	MAV_0802	gp32 protein [Mycobacterium avium 104]	161	19	1	161	20	180	0.99	2e-89	321
MAH0746	348	118463498	MAV_0803	gp31 protein [Mycobacterium avium 104]	348	0	1	348	1	348	0.97	0	673
MAH0747	140	118462744	MAV_0804	hypothetical protein MAV_0804 [Mycobacterium avium 104]	140	0	1	140	1	140	0.93	2e-74	271
MAH0748	349	118464990	MAV_0805	hypothetical protein MAV_0805 [Mycobacterium avium 104]	173	176	1	118	177	294	1	4e-66	245
MAH0749	183	118465706	MAV_0807	hypothetical protein MAV_0807 [Mycobacterium avium 104]	160	23	3	160	26	183	1	6e-96	343
MAH0750	345	118466856	MAV_0809	hypothetical protein MAV_0809 [Mycobacterium avium 104]	345	0	1	345	1	345	0.94	0	635
MAH0751	132	118466605	MAV_0810	hypothetical protein MAV_0810 [Mycobacterium avium 104]	132	0	1	132	1	132	0.65	8e-42	162
MAH0752	425	118466246	MAV_0811	hypothetical protein MAV_0811 [Mycobacterium avium 104]	421	4	1	421	5	425	0.83	0	676
MAH0753	513	118463246	MAV_0812	hypothetical protein MAV_0812 [Mycobacterium avium 104]	473	40	1	473	41	513	0.97	0	927
MAH0754	537	118462814	MAV_0813	phage terminase, large subunit, putative [Mycobacterium avium 104]	485	52	1	485	53	537	0.98	0	947
MAH0755	77	118464683	MAV_0816	30kDa protein, putative [Mycobacterium avium 104]	77	0	1	77	1	77	1	6e-43	165
MAH0756	136	118464318	MAV_0817	hypothetical protein MAV_0817 [Mycobacterium avium 104]	136	0	1	136	1	136	1	2e-80	291
MAH0757	136	118463575	MAV_0818	hypothetical protein MAV_0818 [Mycobacterium avium 104]	136	0	1	136	1	136	1	3e-78	283
MAH0758	198	118465690	MAV_0819	gp75 protein [Mycobacterium avium 104]	198	0	1	198	1	198	0.94	1e-110	392
MAH0759	146	118464973	MAV_0820	hypothetical protein MAV_0820 [Mycobacterium avium 104]	121	25	1	121	26	146	1	3e-69	253
MAH0760	132	118467213	MAV_0821	hypothetical protein MAV_0821 [Mycobacterium avium 104]	121	11	1	121	12	132	1	2e-69	254
MAH0761	122	118466673	MAV_0822	gp79 protein [Mycobacterium avium 104]	122	0	1	122	1	122	0.72	9e-45	172
MAH0762	303	118465967	MAV_0823	gp78 protein [Mycobacterium avium 104]	303	0	1	303	1	303	1	0	635
MAH0763	102	118463610	MAV_0824	hypothetical protein MAV_0824 [Mycobacterium avium 104]	71	31	1	71	32	102	0.99	2e-37	147
MAH0764	92	118462283	MAV_0826	hypothetical protein MAV_0826 [Mycobacterium avium 104]	93	-1	2	93	1	92	0.75	1e-38	150
MAH0765	136	118463891	MAV_0827	hypothetical protein MAV_0827 [Mycobacterium avium 104]	136	0	1	136	1	136	1	5e-74	269
MAH0766	537	118463538	MAV_0828	17 kDa surface antigen family protein [Mycobacterium avium 104]	554	-17	18	554	1	537	0.94	1e-142	499
MAH0767	370	118462457	MAV_0829	YqaK protein [Mycobacterium avium 104]	370	0	1	370	1	370	0.96	0	708
MAH0768	284	118463052	MAV_0830	gp60 protein [Mycobacterium avium 104]	284	0	1	284	1	284	1	1e-169	588
MAH0769	86	118466538	MAV_0832	hypothetical protein MAV_0832 [Mycobacterium avium 104]	86	0	15	86	15	86	1	1e-38	151
MAH0771	104	118463976	MAV_0834	hypothetical protein MAV_0834 [Mycobacterium avium 104]	82	22	1	82	23	104	0.87	5e-36	142
MAH0772	119	118464578	MAV_0835	hypothetical protein MAV_0835 [Mycobacterium avium 104]	95	24	1	95	25	119	0.81	4e-42	163
MAH0773	262	118466591	MAV_0837	gp54 protein [Mycobacterium avium 104]	262	0	1	262	1	262	0.95	1e-141	496
MAH0774	36	118465041	MAV_0838	hypothetical protein MAV_0838 [Mycobacterium avium 104]	36	0	1	36	1	36	1	1e-17	81
MAH0775	263	118465500	MAV_0839	gp54 protein [Mycobacterium avium 104]	263	0	1	263	1	263	1	1e-149	520
MAH0776	77	118464033	MAV_0840	hypothetical protein MAV_0840 [Mycobacterium avium 104]	70	7	1	70	8	77	0.99	4e-35	139
MAH0777	97	118464765	MAV_0841	excisionase family protein DNA binding protein [Mycobacterium avium 104]	88	9	1	88	10	97	0.89	3e-38	149
MAH0778	279	118463161	MAV_0846	carveol dehydrogenase [Mycobacterium avium 104]	279	0	1	279	1	279	0.96	1e-151	529
MAH0779	215	118463215	MAV_0847	transcriptional regulator, TetR family protein [Mycobacterium avium 104]	184	31	1	184	32	215	0.93	3e-91	327
MAH0780	72	118465780	MAV_0848	hypothetical protein MAV_0848 [Mycobacterium avium 104]	72	0	1	72	1	72	1	2e-38	150
MAH0781	426	118466208	MAV_0849	cytochrome p450 [Mycobacterium avium 104]	426	0	1	426	1	426	1	0	863
MAH0782	77	118466744	MAV_0850	hypothetical protein MAV_0850 [Mycobacterium avium 104]	77	0	1	77	1	77	1	8e-42	161
MAH0783	67	118467308	MAV_0852	hypothetical protein MAV_0852 [Mycobacterium avium 104]	67	0	1	67	1	67	1	9e-36	141
MAH0784	232	118465308	MAV_0853	D-alanyl-D-alanine dipeptidase [Mycobacterium avium 104]	232	0	1	232	1	232	0.95	1e-129	453
MAH0785	312	118463265	MAV_0854	methyltransferase-UbiE family protein [Mycobacterium avium 104]	270	42	1	270	43	312	1	1e-160	558
MAH0786	274	118466364	MAV_0855	short chain dehydrogenase [Mycobacterium avium 104]	274	0	1	274	1	274	0.82	1e-125	442
MAH0787	525	118466674	MAV_0856	methylmalonyl-CoA mutase, N-terminus of large subunit [Mycobacterium avium 104]	525	0	1	525	1	525	0.92	0	968
MAH0788	146	118466131	MAV_0857	putative methylmalonyl-CoA mutase [Mycobacterium avium 104]	146	0	1	146	1	146	0.99	6e-77	279
MAH0789	308	118465901	MAV_0923	hypothetical protein MAV_0923 [Mycobacterium avium 104]	318	-10	1	297	1	296	0.55	6e-96	344
MAH0790	410	118464901	MAV_0859	caib/baif family protein [Mycobacterium avium 104]	346	64	1	346	65	410	0.93	1e-180	624
MAH0791	421	118464647	MAV_0860	amidohydrolase 2 [Mycobacterium avium 104]	421	0	1	421	1	421	1	0	890
MAH0792	121	118463889	MAV_0862	FdxB protein [Mycobacterium avium 104]	112	9	1	112	10	121	0.99	1e-61	228
MAH0793	515	118466357	MAV_0863	AMP-binding enzyme, putative [Mycobacterium avium 104]	467	48	1	467	49	515	0.88	0	807
MAH0794	301	118465760	MAV_0864	acyl-CoA dehydrogenase, C- domain protein [Mycobacterium avium 104]	301	0	1	301	1	301	0.87	1e-144	505
MAH0795	360	118462277	MAV_0865	acyl-CoA dehydrogenase, middle domain protein [Mycobacterium avium 104]	360	0	1	360	1	360	1	0	735
MAH0796	254	118462698	MAV_0867	enoyl-CoA hydratase/isomerase family protein [Mycobacterium avium 104]	254	0	1	254	1	254	0.95	1e-132	464
MAH0797	287	118464592	MAV_0868	proline imino-peptidase [Mycobacterium avium 104]	283	4	1	283	5	287	1	1e-170	589
MAH0798	172	118463980	MAV_0869	phenolic acid decarboxylase [Mycobacterium avium 104]	172	0	1	172	1	172	1	1e-104	371
MAH0799	315	118465240	MAV_2127	acetyl-CoA C-acyltransferase [Mycobacterium avium 104]	391	-76	5	292	5	277	0.46	9e-60	224
MAH0800	295	118465597	MAV_0871	LAO/AO transport system ATPase [Mycobacterium avium 104]	295	0	1	295	1	295	0.84	1e-129	453
MAH0801	297	118462818	MAV_0873	dehydrogenase E1 component superfamily protein [Mycobacterium avium 104]	297	0	1	297	1	297	0.91	1e-152	530
MAH0802	193	118464868	MAV_0872	DNA-binding response regulator, LuxR family protein [Mycobacterium avium 104]	183	10	1	183	11	193	0.93	3e-89	321
MAH0803	406	118467032	MAV_0874	hypothetical protein MAV_0874 [Mycobacterium avium 104]	406	0	1	406	1	406	0.95	0	733
MAH0804	538	118464073	MAV_0875	FAD binding domain, putative [Mycobacterium avium 104]	538	0	1	538	1	538	0.83	0	900
MAH0805	225	118465620	MAV_0876	transcriptional regulator, IclR family protein, C- domain protein [Mycobacterium avium 104]	225	0	1	225	1	225	1	1e-125	439
MAH0806	697	118466735	MAV_0878	3-(3-hydroxy-phenyl)propionate hydroxylase [Mycobacterium avium 104]	580	117	1	580	118	697	0.93	0	1084
MAH0807	162	118464210	MAV_2652	aromatic ring-opening dioxygenase, catalytic LigB subunit [Mycobacterium avium 104]	240	-78	150	236	67	156	0.37	7e-08	50
MAH0808	575	118466534	MAV_0880	3-ketosteroid-delta-1-dehydrogenase [Mycobacterium avium 104]	575	0	1	575	1	575	0.95	0	1116
MAH0809	436	118464252	MAV_0881	hypothetical protein MAV_0881 [Mycobacterium avium 104]	436	0	1	422	1	422	1	0	860
MAH0810	275	118465444	MAV_0882	3-alpha-hydroxysteroid dehydrogenase [Mycobacterium avium 104]	275	0	1	275	1	275	0.94	1e-149	520
MAH0811	329	118463094	MAV_0883	putative cyclase superfamily protein [Mycobacterium avium 104]	329	0	1	329	1	329	0.96	0	653
MAH0812	273	118463511	MAV_0884	hydrolase, alpha/beta fold family protein, putative [Mycobacterium avium 104]	273	0	1	273	1	273	0.94	1e-146	512
MAH0813	461	118463102	MAV_3048	multicopper oxidase family protein [Mycobacterium avium 104]	482	-21	26	401	60	452	0.27	8e-21	96
MAH0814	268	118466265	MAV_0886	short-chain dehydrogenase/reductase SDR [Mycobacterium avium 104]	268	0	1	268	1	268	0.95	1e-140	491
MAH0815	247	118464704	MAV_0887	transcriptional regulator, TetR family protein [Mycobacterium avium 104]	225	22	1	225	23	247	1	1e-128	451
MAH0816	64	118465279	MAV_0888	hypothetical protein MAV_0888 [Mycobacterium avium 104]	62	2	1	62	3	64	0.69	7e-20	89
MAH0817	354	118465933	MAV_2968	cytochrome P450-SU2 [Mycobacterium avium 104]	409	-55	91	409	35	354	0.74	1e-135	473
MAH0818	391	118463430	MAV_0890	amidohydrolase family protein [Mycobacterium avium 104]	353	38	1	353	39	391	1	0	734
MAH0819	463	118466923	MAV_0891	peptidase, M24 family protein [Mycobacterium avium 104]	417	46	1	417	47	463	0.88	0	737
MAH0820	1143	118463219	MAV_0893	caib/baif family protein [Mycobacterium avium 104]	805	338	1	805	339	1143	0.98	0	1627
MAH0821	269	118462664	MAV_0894	oxidoreductase, short chain dehydrogenase/reductase family protein [Mycobacterium avium 104]	269	0	1	269	1	269	0.84	1e-124	439
MAH0822	280	118465477	MAV_0895	short chain dehydrogenase [Mycobacterium avium 104]	280	0	1	280	1	280	1	1e-160	558
MAH0823	282	118463635	MAV_0896	carveol dehydrogenase ((+)-trans-carveol dehydrogenase) [Mycobacterium avium 104]	282	0	1	282	1	282	0.96	1e-156	543
MAH0825	174	118462839	MAV_1626	hypothetical protein MAV_1626 [Mycobacterium avium 104]	343	-169	12	134	51	173	0.4	3e-14	72
MAH0826	391	118462441	MAV_0898	putative acyl-CoA dehydrogenase [Mycobacterium avium 104]	391	0	1	391	1	391	0.96	0	746
MAH0827	89	118466825	MAV_0899	hypothetical protein MAV_0899 [Mycobacterium avium 104]	89	0	1	89	1	89	0.58	6e-22	96
MAH0828	272	118464346	MAV_0900	putative acyl-CoA dehydrogenase [Mycobacterium avium 104]	272	0	1	272	1	272	0.83	1e-129	456
MAH0829	436	118463764	MAV_0901	putative acyl-CoA dehydrogenase [Mycobacterium avium 104]	365	71	1	365	72	436	0.95	0	710
MAH0830	421	118465964	MAV_0903	Xaa-Pro dipeptidase [Mycobacterium avium 104]	409	12	1	409	13	421	0.96	0	781
MAH0831	109	118467272	MAV_0904	hypothetical protein MAV_0904 [Mycobacterium avium 104]	109	0	1	109	1	109	1	7e-61	225
MAH0832	427	118466700	MAV_0905	Rieske [2Fe-2S] domain protein [Mycobacterium avium 104]	427	0	1	427	1	427	1	0	905
MAH0833	177	118462882	MAV_0906	4-carboxymuconolactone decarboxylase domain protein [Mycobacterium avium 104]	177	0	1	177	1	177	1	1e-102	362
MAH0834	432	118462418	MAV_0907	amidohydrolase 2 [Mycobacterium avium 104]	432	0	1	432	1	432	1	0	909
MAH0835	133	118463384	MAV_1088	acyl-CoA dehydrogenase fadE12 [Mycobacterium avium 104]	388	-255	6	86	3	83	0.36	1e-13	69
MAH0836	269	118463384	MAV_1088	acyl-CoA dehydrogenase fadE12 [Mycobacterium avium 104]	388	-119	123	388	3	269	0.39	4e-48	185
MAH0837	384	118465912	MAV_0909	acetyl-CoA acetyltransferase [Mycobacterium avium 104]	384	0	1	384	1	384	0.98	0	731
MAH0838	221	118465376	MAV_0910	transcriptional regulator, TetR family protein [Mycobacterium avium 104]	204	17	1	204	18	221	0.88	8e-99	353
MAH0839	208	118467087	MAV_0911	hypothetical protein MAV_0911 [Mycobacterium avium 104]	175	33	1	175	34	208	0.86	3e-83	301
MAH0840	424	118466476	MAV_0912	cytochrome p450 [Mycobacterium avium 104]	424	0	1	424	1	424	0.97	0	836
MAH0841	62	118462962	MAV_0913	hypothetical protein MAV_0913 [Mycobacterium avium 104]	48	14	1	48	15	62	1	1e-23	101
MAH0842	115	118462413	MAV_0914	hypothetical protein MAV_0914 [Mycobacterium avium 104]	97	18	1	97	19	115	0.99	4e-51	192
MAH0843	66	118464135	MAV_0915	hypothetical protein MAV_0915 [Mycobacterium avium 104]	66	0	1	66	1	66	0.98	2e-35	140
MAH0844	401	118463579	MAV_0916	cytochrome P450 monooxygenase [Mycobacterium avium 104]	401	0	1	401	1	401	0.96	0	781
MAH0845	271	118465272	MAV_0917	NAD binding domain of 6-phosphogluconate dehydrogenase family protein [Mycobacterium avium 104]	271	0	1	271	1	271	0.73	1e-106	377
MAH0846	327	118467249	MAV_0918	hypothetical protein MAV_0918 [Mycobacterium avium 104]	344	-17	18	329	1	312	1	0	630
MAH0847	550	118463938	MAV_0919	hypothetical protein MAV_0919 [Mycobacterium avium 104]	550	0	1	550	1	550	0.98	0	1095
MAH0848	330	118464485	MAV_0921	hypothetical protein MAV_0921 [Mycobacterium avium 104]	330	0	1	330	1	330	0.96	0	655
MAH0849	247	118465326	MAV_0922	hypothetical protein MAV_0922 [Mycobacterium avium 104]	247	0	1	247	1	247	1	1e-144	503
MAH0850	318	118465901	MAV_0923	hypothetical protein MAV_0923 [Mycobacterium avium 104]	318	0	1	318	1	318	0.9	1e-162	565
MAH0851	98	118465634	MAV_0924	hypothetical protein MAV_0924 [Mycobacterium avium 104]	98	0	1	98	1	98	1	6e-56	208
MAH0852	436	118463353	MAV_0925	respiratory-chain NADH dehydrogenase 51 kd subunit family protein [Mycobacterium avium 104]	436	0	1	436	1	436	0.89	0	765
MAH0853	164	118466630	MAV_0926	hypothetical protein MAV_0926 [Mycobacterium avium 104]	153	11	1	153	12	164	0.79	3e-63	234
MAH0854	288	118462262	MAV_0927	hypothetical protein MAV_0927 [Mycobacterium avium 104]	288	0	1	288	1	288	1	1e-169	587
MAH0855	137	118462949	MAV_0928	Rieske [2Fe-2S] domain, putative [Mycobacterium avium 104]	137	0	1	137	1	137	0.99	7e-81	292
MAH0856	380	118465745	MAV_0929	amidohydrolase family protein [Mycobacterium avium 104]	380	0	1	380	1	380	1	0	809
MAH0857	363	118463526	MAV_0930	amidohydrolase family protein [Mycobacterium avium 104]	363	0	1	363	1	363	1	0	770
MAH0858	297	118465226	MAV_0931	3-hydroxyisobutyrate dehydrogenase [Mycobacterium avium 104]	297	0	1	297	1	297	0.94	1e-152	531
MAH0859	103	118463997	MAV_3552	4-carboxymuconolactone decarboxylase domain protein [Mycobacterium avium 104]	271	-168	24	106	3	84	0.34	2e-08	51
MAH0860	205	118466350	MAV_0933	nitroreductase family protein [Mycobacterium avium 104]	206	-1	2	206	1	205	0.95	1e-113	401
MAH0861	332	118463586	MAV_0934	putative acyl-CoA dehydrogenase [Mycobacterium avium 104]	332	0	1	332	1	332	0.9	1e-171	595
MAH0862	391	118464305	MAV_0935	putative acyl-CoA dehydrogenase [Mycobacterium avium 104]	391	0	1	391	1	391	0.95	0	751
MAH0863	454	118465935	MAV_0936	putative esterase family protein [Mycobacterium avium 104]	454	0	1	454	1	454	0.81	0	739
MAH0864	187	118465083	MAV_0937	hypothetical protein MAV_0937 [Mycobacterium avium 104]	187	0	1	187	1	187	0.81	1e-80	292
MAH0865	296	118464140	MAV_0938	hypothetical protein MAV_0938 [Mycobacterium avium 104]	296	0	1	296	1	296	0.62	7e-94	337
MAH0866	525	118465966	MAV_0940	cytochrome P450 superfamily protein [Mycobacterium avium 104]	454	71	1	454	72	525	0.97	0	899
MAH0867	233	118466360	MAV_0942	3-oxoacyl-(acyl-carrier-protein) reductase, putative [Mycobacterium avium 104]	233	0	1	233	1	233	1	1e-130	458
MAH0868	513	118465349	MAV_0944	aldehyde dehydrogenase (NAD) family protein [Mycobacterium avium 104]	523	-10	11	523	1	513	0.83	0	826
MAH0869	401	118463018	MAV_0945	L-carnitine dehydratase/bile acid-inducible protein F [Mycobacterium avium 104]	401	0	1	401	1	401	0.93	0	736
MAH0870	272	118463749	MAV_0946	TrnB1 protein [Mycobacterium avium 104]	272	0	1	272	1	272	0.87	1e-125	440
MAH0871	281	118466445	MAV_0947	TrnB2 protein [Mycobacterium avium 104]	281	0	1	281	1	281	0.94	1e-144	503
MAH0872	420	118467131	MAV_0948	virulence factor Mce family protein, putative [Mycobacterium avium 104]	420	0	1	420	1	420	0.92	0	751
MAH0873	340	118465177	MAV_0949	virulence factor Mce family protein [Mycobacterium avium 104]	340	0	1	340	1	340	0.97	0	637
MAH0874	403	118465942	MAV_0950	virulence factor Mce family protein [Mycobacterium avium 104]	372	31	1	372	32	403	0.96	0	694
MAH0875	489	118465363	MAV_0951	virulence factor mce family protein [Mycobacterium avium 104]	475	14	1	475	15	489	0.83	0	741
MAH0876	379	118463194	MAV_2536	virulence factor Mce family protein [Mycobacterium avium 104]	386	-7	59	383	1	306	0.41	1e-59	224
MAH0877	575	118463631	MAV_0953	mce-family protein mce1f [Mycobacterium avium 104]	575	0	1	575	1	575	0.85	0	946
MAH0878	173	118465535	MAV_0954	hypothetical protein MAV_0954 [Mycobacterium avium 104]	173	0	1	173	1	173	0.85	2e-87	314
MAH0879	201	118464121	MAV_0955	hypothetical protein MAV_0955 [Mycobacterium avium 104]	201	0	1	201	1	201	0.85	6e-92	330
MAH0880	298	118464562	MAV_0956	hypothetical protein MAV_0956 [Mycobacterium avium 104]	247	51	1	247	52	298	0.68	3e-85	308
MAH0881	61	118464618	MAV_0958	hypothetical protein MAV_0958 [Mycobacterium avium 104]	43	18	1	43	19	61	1	2e-22	97
MAH0882	200	118464860	MAV_0959	transcriptional regulator, TetR family protein [Mycobacterium avium 104]	200	0	1	200	1	200	0.99	1e-108	384
MAH0883	254	118465523	MAV_0960	hypothetical protein MAV_0960 [Mycobacterium avium 104]	254	0	1	254	1	254	0.95	1e-141	493
MAH0884	268	118462936	MAV_0961	hypothetical protein MAV_0961 [Mycobacterium avium 104]	265	3	1	265	4	268	1	1e-158	550
MAH0885	92	118464756	MAV_0963	hypothetical protein MAV_0963 [Mycobacterium avium 104]	92	0	1	92	1	92	0.99	8e-47	178
MAH0886	431	118467311	MAV_0964	cytochrome p450 [Mycobacterium avium 104]	431	0	1	431	1	431	0.98	0	848
MAH0887	245	118466137	MAV_0966	transcriptional regulator, TetR family protein [Mycobacterium avium 104]	245	0	1	245	1	245	0.94	1e-129	454
MAH0888	147	118462977	MAV_0965	hypothetical protein MAV_0965 [Mycobacterium avium 104]	147	0	1	147	1	147	0.84	3e-71	260
MAH0889	457	118467199	MAV_0967	enoyl-CoA hydratase/isomerase family protein [Mycobacterium avium 104]	251	206	1	251	207	457	0.82	1e-109	388
MAH0890	396	118463192	MAV_0970	amidohydrolase family protein [Mycobacterium avium 104]	396	0	1	396	1	396	1	0	820
MAH0891	491	118463257	MAV_0971	acyl-CoA synthase [Mycobacterium avium 104]	491	0	1	491	1	491	0.98	0	947
MAH0892	243	118462546	MAV_0972	putative acyl-CoA dehydrogenase [Mycobacterium avium 104]	208	35	1	208	36	243	0.99	1e-120	423
MAH0893	61	118464764	MAV_0974	hypothetical protein MAV_0974 [Mycobacterium avium 104]	61	0	1	61	1	61	0.74	2e-19	87
MAH0894	585	118464281	MAV_0973	indole-3-pyruvate decarboxylase [Mycobacterium avium 104]	561	24	1	561	25	585	0.94	0	1028
MAH0895	178	118465100	MAV_0975	cyclase/dehydrase superfamily protein [Mycobacterium avium 104]	147	31	1	147	32	178	1	1e-79	289
MAH0896	359	118465733	MAV_0976	alpha-methylacyl-CoA racemase [Mycobacterium avium 104]	359	0	1	359	1	359	0.96	0	697
MAH0897	154	118464933	MAV_0977	cyclase/dehydrase superfamily protein [Mycobacterium avium 104]	154	0	1	154	1	154	0.99	2e-87	314
MAH0898	151	118467176	MAV_0978	hypothetical protein MAV_0978 [Mycobacterium avium 104]	151	0	1	151	1	151	0.99	1e-87	315
MAH0899	393	118463944	MAV_0979	PLP-dependent aminotransferases [Mycobacterium avium 104]	393	0	1	393	1	393	0.96	0	752
MAH0900	403	118463531	MAV_0980	acetyl-CoA acetyltransferase [Mycobacterium avium 104]	403	0	1	403	1	403	1	0	795
MAH0901	715	118464428	MAV_0981	putative acyl-CoA dehydrogenase [Mycobacterium avium 104]	715	0	1	715	1	715	0.94	0	1312
MAH0902	200	118465180	MAV_0982	methyltransferase type 12 [Mycobacterium avium 104]	200	0	1	200	1	200	0.87	1e-97	348
MAH0903	286	118465895	MAV_0983	hypothetical protein MAV_0983 [Mycobacterium avium 104]	286	0	1	286	1	286	0.9	1e-146	510
MAH0904	402	118466569	MAV_0984	hypothetical protein MAV_0984 [Mycobacterium avium 104]	402	0	1	402	1	402	0.96	0	767
MAH0905	182	118467282	MAV_0985	transcriptional regulator, TetR family protein [Mycobacterium avium 104]	158	24	1	158	25	182	0.85	3e-73	267
MAH0906	318	118463136	MAV_0986	hypothetical protein MAV_0986 [Mycobacterium avium 104]	345	-27	28	345	1	318	0.96	1e-178	617
MAH0907	97	118463774	MAV_0987	antibiotic biosynthesis monooxygenase domain protein [Mycobacterium avium 104]	97	0	1	97	1	97	0.91	5e-46	175
MAH0908	188	118465194	MAV_0988	hypothetical protein MAV_0988 [Mycobacterium avium 104]	137	51	1	137	52	188	1	2e-79	288
MAH0909	381	118462649	MAV_0989	putative thiolase [Mycobacterium avium 104]	381	0	1	381	1	381	0.97	0	744
MAH0910	549	118466248	MAV_0990	DNA or RNA helicase of superfamily protein II [Mycobacterium avium 104]	549	0	1	549	1	549	0.96	0	1041
MAH0911	854	118465684	MAV_0991	hypothetical protein MAV_0991 [Mycobacterium avium 104]	752	102	1	752	103	854	0.85	0	1214
MAH0912	176	118464937	MAV_0993	molybdenum cofactor biosynthesis protein C [Mycobacterium avium 104]	142	34	1	142	35	176	1	2e-74	271
MAH0913	164	118464688	MAV_0994	molybdenum cofactor synthesis domain [Mycobacterium avium 104]	160	4	1	160	5	164	1	4e-88	317
MAH0914	141	118464103	MAV_0995	molybdopterin converting factor, subunit 2 [Mycobacterium avium 104]	141	0	1	141	1	141	0.79	1e-59	222
MAH0915	257	118466909	MAV_0996	resuscitation-promoting factor RpfA [Mycobacterium avium 104]	234	23	17	234	40	257	0.72	3e-85	308
MAH0916	92	118466373	MAV_0997	ThiS family protein [Mycobacterium avium 104]	92	0	1	92	1	92	0.9	2e-42	164
MAH0918	135	118465617	MAV_0999	membrane protein [Mycobacterium avium 104]	135	0	1	135	1	135	1	5e-74	269
MAH0919	135	118466199	MAV_1000	'Cold-shock' DNA-binding domain [Mycobacterium avium 104]	135	0	1	135	1	135	0.89	8e-66	242
MAH0920	642	118463616	MAV_1001	putative acyl-CoA dehydrogenase [Mycobacterium avium 104]	642	0	1	642	1	642	0.98	0	1239
MAH0921	337	118466876	MAV_1003	glutathione S-transferase [Mycobacterium avium 104]	334	3	1	334	4	337	0.96	0	672
MAH0922	322	118462486	MAV_1002	hypothetical protein MAV_1002 [Mycobacterium avium 104]	293	29	1	279	30	308	0.96	1e-155	542
MAH0923	166	118466456	MAV_1004	hypothetical protein MAV_1004 [Mycobacterium avium 104]	166	0	1	166	1	166	0.99	5e-96	343
MAH0924	567	118467188	MAV_1005	hypothetical protein MAV_1005 [Mycobacterium avium 104]	567	0	1	567	1	567	0.77	0	826
MAH0925	272	118464954	MAV_1007	hypothetical protein MAV_1007 [Mycobacterium avium 104]	297	-25	26	270	1	245	1	1e-148	517
MAH0926	154	118463946	MAV_1006	hypothetical protein MAV_1006 [Mycobacterium avium 104]	154	0	1	154	1	154	0.95	3e-82	297
MAH0927	95	118465635	MAV_1008	hypothetical protein MAV_1008 [Mycobacterium avium 104]	91	4	1	91	5	95	0.54	6e-23	99
MAH0928	432	118466066	MAV_1009	SpoU rRNA methylase family protein [Mycobacterium avium 104]	432	0	1	432	1	432	0.86	0	702
MAH0929	99	118466549	MAV_1011	hypothetical protein MAV_1011 [Mycobacterium avium 104]	99	0	1	77	1	77	0.73	7e-28	115
MAH0930	259	118463429	MAV_1010	hypothetical protein MAV_1010 [Mycobacterium avium 104]	259	0	1	259	1	259	0.87	1e-127	446
MAH0931	419	118464824	MAV_1012	phosphoserine aminotransferase, putative [Mycobacterium avium 104]	374	45	1	374	46	419	0.97	0	728
MAH0932	341	118466802	MAV_1013	hypothetical protein MAV_1013 [Mycobacterium avium 104]	336	5	13	336	18	341	1	0	678
MAH0933	566	118463699	MAV_1015	probable ferredoxin/ferredoxin--NADP reductase [Mycobacterium avium 104]	546	20	1	546	21	566	0.9	0	962
MAH0934	158	118465682	MAV_1014	glyoxalase family protein [Mycobacterium avium 104]	158	0	1	139	1	139	1	2e-79	288
MAH0935	373	118464527	MAV_1016	citrate synthase [Mycobacterium avium 104]	373	0	1	373	1	373	0.95	0	714
MAH0936	209	118464500	MAV_1017	pyridoxamine 5'-phosphate oxidase [Mycobacterium avium 104]	207	2	1	207	3	209	0.92	1e-107	382
MAH0937	471	118463377	MAV_0344	citrate synthase 2 [Mycobacterium avium 104]	375	96	23	340	57	389	0.33	6e-43	169
MAH0938	560	118462332	MAV_1019	phytoene dehydrogenase [Mycobacterium avium 104]	516	44	1	516	45	560	0.87	0	886
MAH0939	445	118464817	MAV_1021	sensor-type histidine kinase PrrB [Mycobacterium avium 104]	445	0	1	445	1	445	0.84	0	711
MAH0940	233	118465275	MAV_1022	two component response transcriptional regulatory protein prra [Mycobacterium avium 104]	233	0	1	233	1	233	0.84	1e-104	370
MAH0941	424	118465861	MAV_1023	MFS transporter [Mycobacterium avium 104]	424	0	1	424	1	424	0.76	1e-176	611
MAH0942	396	118464465	MAV_1024	glycosyl transferase, group 1 family protein [Mycobacterium avium 104]	396	0	1	396	1	396	0.96	0	781
MAH0943	766	118462600	MAV_1025	hypothetical protein MAV_1025 [Mycobacterium avium 104]	706	60	1	706	61	766	0.93	0	1304
MAH0945	235	118465452	MAV_0220	propionyl-CoA carboxylase beta chain [Mycobacterium avium 104]	524	-289	324	449	36	156	0.31	9e-06	44
MAH0946	243	118462286	MAV_1028	enoyl-CoA hydratase [Mycobacterium avium 104]	243	0	1	243	1	243	0.93	1e-124	438
MAH0947	369	118463201	MAV_1029	metallo-beta-lactamase family protein [Mycobacterium avium 104]	369	0	1	369	1	369	0.96	0	737
MAH0948	528	118463767	MAV_1030	penicillin-binding protein 4 [Mycobacterium avium 104]	528	0	1	528	1	528	0.92	0	974
MAH0949	790	118464682	MAV_1031	probable cation-transporting ATPase Exp7 [Mycobacterium avium 104]	790	0	1	790	1	790	0.9	0	1364
MAH0950	62	118464529	MAV_1032	hypothetical protein MAV_1032 [Mycobacterium avium 104]	62	0	1	62	1	62	1	6e-31	125
MAH0951	153	118465659	MAV_1033	hypothetical protein MAV_1033 [Mycobacterium avium 104]	153	0	1	153	1	153	0.99	3e-86	310
MAH0952	144	118464875	MAV_1034	hypothetical protein MAV_1034 [Mycobacterium avium 104]	129	15	1	129	16	144	0.63	1e-37	149
MAH0953	527	118466701	MAV_1035	hypothetical protein MAV_1035 [Mycobacterium avium 104]	527	0	1	527	1	527	0.84	0	908
MAH0954	128	118466252	MAV_1036	hypothetical protein MAV_1036 [Mycobacterium avium 104]	128	0	1	128	1	128	0.88	1e-62	231
MAH0955	34	118466187	MAV_1038	hypothetical protein MAV_1038 [Mycobacterium avium 104]	34	0	1	34	1	34	1	8e-16	75
MAH0956	115	118463366	MAV_1039	hypothetical protein MAV_1039 [Mycobacterium avium 104]	95	20	1	95	21	115	1	2e-57	213
MAH0957	288	118462803	MAV_1042	hypothetical protein MAV_1042 [Mycobacterium avium 104]	272	16	1	272	17	288	0.95	1e-146	510
MAH0958	359	118465094	MAV_1043	hypothetical protein MAV_1043 [Mycobacterium avium 104]	359	0	1	359	1	359	0.97	0	722
MAH0959	408	118463885	MAV_1044	manganese transport protein MntH [Mycobacterium avium 104]	408	0	1	408	1	408	0.95	0	739
MAH0960	358	118462778	MAV_1045	dihydrodipicolinate reductase, N-terminus domain protein [Mycobacterium avium 104]	358	0	1	358	1	358	0.96	0	687
MAH0961	285	118466704	MAV_1046	short chain dehydrogenase [Mycobacterium avium 104]	263	22	1	263	23	285	0.8	1e-113	400
MAH0962	369	118463278	MAV_1047	phosphate ABC transporter, phosphate-binding protein PstS [Mycobacterium avium 104]	369	0	50	369	50	369	0.96	1e-175	608
MAH0963	328	118465658	MAV_1048	phosphate ABC transporter, permease protein PstC [Mycobacterium avium 104]	328	0	1	328	1	328	0.84	1e-149	521
MAH0964	302	118465812	MAV_1049	phosphate ABC transporter, permease protein PstA [Mycobacterium avium 104]	302	0	1	302	1	302	0.85	1e-142	498
MAH0965	308	118464480	MAV_1050	Ku protein [Mycobacterium avium 104]	302	6	1	266	7	272	1	1e-152	530
MAH0966	302	118464900	MAV_1051	kinase, PfkB family protein [Mycobacterium avium 104]	302	0	1	302	1	302	0.77	1e-127	446
MAH0967	470	118462317	MAV_1052	mannitol 2-dehydrogenase [Mycobacterium avium 104]	470	0	1	470	1	470	0.97	0	934
MAH0968	286	118462926	MAV_1053	conserved hypothetical protein, putative [Mycobacterium avium 104]	286	0	1	286	1	286	0.89	1e-140	491
MAH0969	512	118466659	MAV_1054	D-mannonate oxidoreductase [Mycobacterium avium 104]	466	46	1	466	47	512	1	0	939
MAH0970	766	118467268	MAV_1056	DNA ligase [Mycobacterium avium 104]	766	0	1	766	1	766	0.98	0	1525
MAH0971	645	118462680	MAV_1057	fumarylacetoacetate hydrolase family protein, putative [Mycobacterium avium 104]	645	0	1	645	1	645	0.92	0	1197
MAH0972	304	118463466	MAV_1058	methyltransferase, putative, family protein [Mycobacterium avium 104]	304	0	1	304	1	304	0.9	1e-154	537
MAH0973	350	118466651	MAV_1059	putative transposase [Mycobacterium avium 104]	350	0	1	350	1	350	1	0	691
MAH0974	268	118463173	MAV_1060	enoyl-CoA hydratase/isomerase family protein [Mycobacterium avium 104]	265	3	1	265	4	268	0.93	1e-137	481
MAH0975	288	118467043	MAV_1061	hypothetical protein MAV_1061 [Mycobacterium avium 104]	288	0	1	288	1	288	0.91	1e-150	525
MAH0976	254	118462473	MAV_1062	stas domain protein [Mycobacterium avium 104]	232	22	1	232	23	254	0.93	1e-118	417
MAH0977	411	118466274	MAV_5119	lipolytic enzyme [Mycobacterium avium 104]	504	-93	107	430	47	285	0.35	2e-16	80
MAH0978	316	118466333	MAV_1064	hypothetical protein MAV_1064 [Mycobacterium avium 104]	316	0	1	316	1	316	1	0	640
MAH0979	345	118464184	MAV_1066	formamidopyrimidine-DNA glycosylase [Mycobacterium avium 104]	287	58	1	287	59	345	0.93	1e-151	528
MAH0980	253	118464136	MAV_1067	short chain dehydrogenase [Mycobacterium avium 104]	253	0	1	253	1	253	0.94	1e-131	459
MAH0981	554	118464297	MAV_1068	glucose-6-phosphate isomerase [Mycobacterium avium 104]	554	0	1	554	1	554	1	0	1107
MAH0982	106	118463684	MAV_1069	chorismate mutase [Mycobacterium avium 104]	90	16	1	78	17	94	1	5e-39	152
MAH0983	774	118466048	MAV_1071	ATP-dependent DNA helicase PcrA [Mycobacterium avium 104]	774	0	1	774	1	774	0.96	0	1439
MAH0984	207	118464849	MAV_1072	hypothetical protein MAV_1072 [Mycobacterium avium 104]	196	11	1	196	12	207	0.9	3e-97	347
MAH0985	375	118467033	MAV_1073	M23 peptidase domain protein [Mycobacterium avium 104]	350	25	1	350	26	375	0.79	1e-154	537
MAH0986	406	118466486	MAV_1074	succinyl-CoA synthetase beta chain [Mycobacterium avium 104]	387	19	1	387	20	406	1	0	756
MAH0987	300	118462581	MAV_1075	succinyl-CoA synthetase alpha chain [Mycobacterium avium 104]	300	0	1	300	1	300	0.89	1e-148	516
MAH0988	508	118463301	MAV_1076	acetyl-CoA acetyltransferase [Mycobacterium avium 104]	508	0	1	508	1	508	0.95	0	959
MAH0989	282	118463599	MAV_1077	hypothetical protein MAV_1077 [Mycobacterium avium 104]	277	5	1	277	6	282	1	1e-163	566
MAH0990	302	118464677	MAV_1078	34 kDa antigenic protein [Mycobacterium avium 104]	302	0	1	302	1	302	0.65	2e-47	183
MAH0991	466	118462881	MAV_1079	hypothetical protein MAV_1079 [Mycobacterium avium 104]	463	3	1	463	4	466	0.66	1e-156	546
MAH0992	282	118462306	MAV_1080	phosphoribosylglycinamide formyltransferase [Mycobacterium avium 104]	209	73	1	209	74	282	0.86	5e-99	354
MAH0993	533	118466500	MAV_1081	bifunctional purine biosynthesis protein PurH [Mycobacterium avium 104]	533	0	1	533	1	533	0.97	0	1034
MAH0994	192	118465881	MAV_1082	hypothetical protein MAV_1082 [Mycobacterium avium 104]	192	0	1	192	1	192	0.74	1e-80	292
MAH0995	342	118467157	MAV_0412	ATPase family protein associated with various cellular activities (AAA) [Mycobacterium avium 104]	327	15	83	202	144	273	0.25	5e-06	46
MAH0997	661	118463722	MAV_1084	von Willebrand factor, type A [Mycobacterium avium 104]	638	23	1	638	24	661	0.93	0	1148
MAH0998	282	118466150	MAV_1085	morphine 6-dehydrogenase [Mycobacterium avium 104]	282	0	1	282	1	282	1	1e-164	571
MAH0999	200	118463156	MAV_1086	hypothetical protein MAV_1086 [Mycobacterium avium 104]	201	-1	2	201	1	200	0.97	1e-111	395
MAH1000	302	118462800	MAV_1087	enoyl-CoA hydratase [Mycobacterium avium 104]	263	39	1	263	40	302	0.91	1e-129	455
MAH1001	388	118463384	MAV_1088	acyl-CoA dehydrogenase fadE12 [Mycobacterium avium 104]	388	0	1	388	1	388	0.92	0	692
MAH1002	663	118466401	MAV_1089	Carbamoyl-phosphate synthase L chain, ATP binding domain [Mycobacterium avium 104]	663	0	1	663	1	663	0.93	0	1214
MAH1003	584	118466323	MAV_1090	acetyl-CoA carboxylase carboxyltransferase [Mycobacterium avium 104]	531	53	1	531	54	584	0.95	0	996
MAH1004	396	118466999	MAV_1091	putative acyl-CoA dehydrogenase [Mycobacterium avium 104]	382	14	1	382	15	396	0.9	0	671
MAH1005	637	118464853	MAV_1092	hypothetical protein MAV_1092 [Mycobacterium avium 104]	573	64	1	573	65	637	0.95	0	1088
MAH1006	57	118465546	MAV_1093	ribosomal protein L32 [Mycobacterium avium 104]	57	0	1	57	1	57	0.77	3e-19	87
MAH1007	228	118464125	MAV_1094	mycobacterial persistence regulator mrpa [Mycobacterium avium 104]	228	0	1	228	1	228	0.93	1e-116	412
MAH1008	522	118464607	MAV_1095	sensor histidine kinase [Mycobacterium avium 104]	495	27	24	495	51	522	0.97	0	889
MAH1009	488	118462567	MAV_1096	protease [Mycobacterium avium 104]	488	0	1	488	1	488	0.72	0	638
MAH1010	159	118464669	MAV_1097	putative molybdenum cofactor synthesis protein [Mycobacterium avium 104]	165	-6	21	165	15	159	0.88	5e-64	236
MAH1011	151	118463897	MAV_1098	large conductance mechanosensitive channel protein [Mycobacterium avium 104]	151	0	1	151	1	151	0.92	2e-73	268
MAH1012	226	118465730	MAV_1099	hypothetical protein MAV_1099 [Mycobacterium avium 104]	226	0	1	226	1	226	0.94	1e-113	399
MAH1013	108	118467153	MAV_1100	putative regulatory protein, FmdB family protein [Mycobacterium avium 104]	108	0	1	64	1	64	0.98	1e-34	138
MAH1014	249	118465305	MAV_1101	5,10-methenyltetrahydrofolate synthetase [Mycobacterium avium 104]	196	53	1	196	54	249	0.72	4e-75	274
MAH1015	302	118466027	MAV_1102	GalU protein [Mycobacterium avium 104]	297	5	1	297	6	302	0.86	1e-139	488
MAH1016	428	118464283	MAV_1103	molybdopterin biosynthesis protein moeA [Mycobacterium avium 104]	428	0	1	428	1	428	0.8	0	650
MAH1017	217	118462454	MAV_1104	acetyltransferase, GNAT family protein [Mycobacterium avium 104]	217	0	1	217	1	217	0.83	1e-104	369
MAH1018	362	118463118	MAV_1105	hypothetical protein MAV_1105 [Mycobacterium avium 104]	335	27	14	335	41	362	0.79	1e-139	489
MAH1019	361	118466271	MAV_1108	hypothetical protein MAV_1108 [Mycobacterium avium 104]	348	13	1	348	14	361	0.93	0	663
MAH1021	215	118463071	MAV_1109	hypothetical protein MAV_1109 [Mycobacterium avium 104]	217	-2	3	217	1	215	0.95	1e-119	422
MAH1022	130	118463501	MAV_1110	hypothetical protein MAV_1110 [Mycobacterium avium 104]	130	0	1	130	1	130	1	8e-76	275
MAH1024	229	118465287	MAV_1113	transcriptional regulator, TetR family protein [Mycobacterium avium 104]	217	12	1	168	13	180	0.84	3e-76	278
MAH1025	164	118465869	MAV_1114	hypothetical protein MAV_1114 [Mycobacterium avium 104]	164	0	1	164	1	164	0.91	2e-85	307
MAH1026	201	118466012	MAV_1115	transcriptional regulator, TetR family protein [Mycobacterium avium 104]	201	0	1	201	1	201	1	1e-111	394
MAH1027	389	118466447	MAV_1116	Rieske [2Fe-2S] domain protein [Mycobacterium avium 104]	389	0	1	389	1	389	1	0	803
MAH1028	377	118467119	MAV_1117	M42 glutamyl aminopeptidase superfamily protein [Mycobacterium avium 104]	377	0	1	377	1	377	1	0	756
MAH1029	359	118466738	MAV_1118	D-glycero-D-manno-heptose 7-phosphate kinase [Mycobacterium avium 104]	338	21	15	338	36	359	0.89	1e-161	561
MAH1030	205	118466639	MAV_1119	phosphoheptose isomerase [Mycobacterium avium 104]	205	0	1	205	1	205	0.94	1e-105	374
MAH1031	205	118465609	MAV_1120	conserved hypothetical protein, putative [Mycobacterium avium 104]	188	17	1	188	18	205	0.8	8e-82	296
MAH1032	362	118466953	MAV_1121	cyclic nucleotide-binding protein [Mycobacterium avium 104]	330	32	1	330	33	362	0.95	1e-179	620
MAH1033	220	118462648	MAV_1122	hypothetical protein MAV_1122 [Mycobacterium avium 104]	220	0	1	220	1	220	0.79	3e-93	334
MAH1034	217	118463181	MAV_1123	hypothetical protein MAV_1123 [Mycobacterium avium 104]	217	0	1	217	1	217	0.94	1e-114	405
MAH1035	205	118464115	MAV_1124	alkylated DNA repair protein [Mycobacterium avium 104]	198	7	1	198	8	205	0.88	1e-98	352
MAH1036	413	118464285	MAV_1125	arginine deiminase [Mycobacterium avium 104]	402	11	1	402	12	413	0.89	0	691
MAH1037	763	118464554	MAV_1126	dolichyl-phosphate-mannose-protein mannosyltransferase [Mycobacterium avium 104]	519	244	1	519	245	763	0.88	0	945
MAH1038	398	118463223	MAV_1127	para-aminobenzoate synthase, component I [Mycobacterium avium 104]	416	-18	19	416	1	398	0.93	0	746
MAH1039	307	118462666	MAV_1129	sigma factor [Mycobacterium avium 104]	308	-1	2	308	1	307	0.85	1e-139	488
MAH1040	415	118466873	MAV_1130	dehydrogenase [Mycobacterium avium 104]	390	25	1	390	26	415	0.96	0	733
MAH1041	649	118462313	MAV_1131	hypothetical protein MAV_1131 [Mycobacterium avium 104]	562	87	1	562	88	649	0.98	0	1118
MAH1042	617	118462879	MAV_1132	cyclic diguanylate phosphodiesterase (EAL) domain protein [Mycobacterium avium 104]	617	0	1	617	1	617	0.97	0	1183
MAH1043	264	118466325	MAV_1133	methyltransferase FkbM [Mycobacterium avium 104]	264	0	1	264	1	264	0.85	1e-123	434
MAH1044	586	118465081	MAV_1134	hypothetical protein MAV_1134 [Mycobacterium avium 104]	586	0	1	586	1	586	0.92	0	1097
MAH1045	487	118465625	MAV_1135	chain length determinant protein [Mycobacterium avium 104]	487	0	1	487	1	487	0.78	0	700
MAH1046	496	118463949	MAV_1136	O-Antigen Polymerase family protein [Mycobacterium avium 104]	496	0	1	496	1	496	0.85	0	818
MAH1047	337	118464535	MAV_1137	glycosyl transferase, group 1 family protein [Mycobacterium avium 104]	337	0	1	337	1	337	0.96	0	639
MAH1049	266	118466218	MAV_1139	hypothetical protein MAV_1139 [Mycobacterium avium 104]	266	0	1	266	1	266	1	1e-157	548
MAH1050	240	118466962	MAV_1140	transcriptional regulator, TetR family protein [Mycobacterium avium 104]	225	15	1	225	16	240	1	1e-126	443
MAH1051	231	118462411	MAV_1141	transcriptional regulator, TetR family protein [Mycobacterium avium 104]	231	0	1	231	1	231	1	1e-128	451
MAH1054	338	118465393	MAV_1144	polysaccharide deacetylase domain protein [Mycobacterium avium 104]	338	0	1	338	1	338	0.93	0	632
MAH1055	120	118463759	MAV_1143	probable two-component sensor histidine kinase protein, putative [Mycobacterium avium 104]	120	0	1	120	1	120	0.89	2e-54	204
MAH1056	519	118465949	MAV_1145	methionyl-tRNA synthetase [Mycobacterium avium 104]	519	0	1	519	1	519	0.95	0	996
MAH1057	284	118464532	MAV_1146	hydrolase, TatD family protein [Mycobacterium avium 104]	284	0	1	284	1	284	0.81	1e-130	458
MAH1058	375	118463933	MAV_1147	resuscitation-promoting factor RpfB [Mycobacterium avium 104]	340	35	1	340	36	375	0.96	0	653
MAH1059	463	118465699	MAV_1149	4-diphosphocytidyl-2C-methyl-D-erythritol kinase [Mycobacterium avium 104]	316	147	1	316	148	463	0.83	1e-143	501
MAH1060	544	118465951	MAV_1150	acyl-CoA synthase [Mycobacterium avium 104]	544	0	1	544	1	544	0.93	0	1007
MAH1061	191	118465371	MAV_1151	peptidyl-tRNA hydrolase [Mycobacterium avium 104]	191	0	1	191	1	191	0.88	7e-92	329
MAH1062	219	118464181	MAV_1152	ribosomal protein L25, Ctc-form [Mycobacterium avium 104]	219	0	1	184	1	184	0.85	1e-81	295
MAH1063	289	118463638	MAV_1153	retinol dehydrogenase 13 [Mycobacterium avium 104]	289	0	1	289	1	289	1	1e-163	566
MAH1064	219	118466388	MAV_1154	LpqT protein [Mycobacterium avium 104]	219	0	25	219	25	219	0.92	1e-101	359
MAH1065	115	118466804	MAV_1155	arsenate reductase [Mycobacterium avium 104]	115	0	1	115	1	115	1	2e-61	227
MAH1066	326	118462677	MAV_1156	ribose-phosphate pyrophosphokinase [Mycobacterium avium 104]	326	0	1	326	1	326	1	0	648
MAH1067	490	118463047	MAV_1157	UDP-N-acetylglucosamine pyrophosphorylase [Mycobacterium avium 104]	490	0	1	461	1	461	0.94	0	861
MAH1068	219	118463436	MAV_1159	transcriptional regulator, TetR family protein [Mycobacterium avium 104]	219	0	1	219	1	219	0.99	1e-120	425
MAH1069	446	118464302	MAV_1160	diaminopimelate decarboxylase [Mycobacterium avium 104]	444	2	1	444	3	446	0.97	0	856
MAH1070	903	118462797	MAV_3818	ATP-dependent DNA helicase RecG [Mycobacterium avium 104]	738	165	227	682	274	694	0.37	2e-52	201
MAH1071	334	118465593	MAV_1162	transcriptional regulator, MazG family protein [Mycobacterium avium 104]	334	0	1	334	1	334	1	0	656
MAH1072	243	118465114	MAV_1163	LpqU protein [Mycobacterium avium 104]	242	1	1	242	2	243	0.87	1e-121	428
MAH1073	429	118466789	MAV_1164	phosphopyruvate hydratase [Mycobacterium avium 104]	429	0	1	429	1	429	0.95	0	794
MAH1074	225	118466167	MAV_1165	septum formation initiator subfamily protein, putative [Mycobacterium avium 104]	225	0	1	192	1	192	0.99	1e-107	380
MAH1075	198	118465889	MAV_1166	hypothetical protein MAV_1166 [Mycobacterium avium 104]	142	56	1	142	57	198	0.99	6e-79	286
MAH1076	316	118465203	MAV_1167	exopolyphosphatase [Mycobacterium avium 104]	315	1	1	315	2	316	1	1e-174	605
MAH1077	102	118467243	MAV_1168	hypothetical protein MAV_1168 [Mycobacterium avium 104]	108	-6	7	91	1	85	0.79	3e-33	133
MAH1078	226	118466690	MAV_1169	KDP operon transcriptional regulatory protein KdpE [Mycobacterium avium 104]	226	0	1	226	1	226	0.94	1e-119	419
MAH1079	858	118464374	MAV_1170	sensor protein KdpD [Mycobacterium avium 104]	854	4	1	854	5	858	0.92	0	1484
MAH1080	291	118462407	MAV_1171	K+-transporting ATPase, C subunit [Mycobacterium avium 104]	291	0	1	291	1	291	0.94	1e-156	545
MAH1081	716	118463128	MAV_1172	K+-transporting ATPase, B subunit [Mycobacterium avium 104]	716	0	1	716	1	716	0.94	0	1289
MAH1082	556	118466520	MAV_1173	K+-transporting ATPase, A subunit [Mycobacterium avium 104]	556	0	1	556	1	556	0.92	0	1003
MAH1083	512	118463007	MAV_1175	two component sensor histidine kinase trcs [Mycobacterium avium 104]	512	0	1	512	1	512	0.85	0	854
MAH1084	254	118466262	MAV_1176	two component transcriptional regulator trcr [Mycobacterium avium 104]	254	0	1	254	1	254	0.94	1e-133	466
MAH1085	94	118463289	MAV_2921	hypothetical protein MAV_2921 [Mycobacterium avium 104]	94	0	1	94	1	94	1	3e-50	189
MAH1086	98	118464008	MAV_2922	hypothetical protein MAV_2922 [Mycobacterium avium 104]	98	0	1	98	1	98	1	3e-53	199
MAH1087	382	118464457	MAV_1347	ppe family protein [Mycobacterium avium 104]	383	-1	1	286	1	286	0.32	4e-36	145
MAH1088	317	118463687	MAV_1346	PE family protein [Mycobacterium avium 104]	278	39	1	104	1	101	0.27	7e-06	45
MAH1089	403	118464572	MAV_1181	hypothetical protein MAV_1181 [Mycobacterium avium 104]	403	0	1	403	1	403	1	0	824
MAH1090	265	118465039	MAV_1182	hypothetical protein MAV_1182 [Mycobacterium avium 104]	265	0	1	265	1	265	0.87	1e-130	457
MAH1091	52	118466322	MAV_1183	hypothetical protein MAV_1183 [Mycobacterium avium 104]	52	0	1	52	1	52	0.98	2e-24	104
MAH1092	256	118465664	MAV_1184	hypothetical protein MAV_1184 [Mycobacterium avium 104]	256	0	1	256	1	256	1	1e-155	539
MAH1093	395	118466241	MAV_1185	hypothetical protein MAV_1185 [Mycobacterium avium 104]	395	0	1	395	1	395	0.95	0	738
MAH1095	543	118466790	MAV_1186	acyl-CoA synthase [Mycobacterium avium 104]	543	0	1	543	1	543	1	0	1112
MAH1096	157	118465043	MAV_1187	hypothetical protein MAV_1187 [Mycobacterium avium 104]	157	0	1	157	1	157	0.9	5e-82	296
MAH1097	295	118465606	MAV_1188	glutamine amidotransferase, class-II [Mycobacterium avium 104]	295	0	1	295	1	295	0.96	1e-163	568
MAH1098	295	118466234	MAV_1189	phospholipase, patatin family protein [Mycobacterium avium 104]	289	6	1	289	7	295	0.8	1e-125	440
MAH1099	356	118466727	MAV_1190	patatin [Mycobacterium avium 104]	345	11	1	319	12	330	0.95	1e-169	587
MAH1100	132	118467266	MAV_1191	LpqV protein [Mycobacterium avium 104]	135	-3	4	135	1	132	0.63	2e-42	164
MAH1101	197	118463236	MAV_1192	cysteine dioxygenase type I superfamily protein [Mycobacterium avium 104]	197	0	1	197	1	197	0.81	1e-89	322
MAH1102	145	118463969	MAV_1194	hypothetical protein MAV_1194 [Mycobacterium avium 104]	145	0	1	145	1	145	0.94	6e-74	269
MAH1103	594	118465570	MAV_1193	hypothetical protein MAV_1193 [Mycobacterium avium 104]	594	0	1	594	1	594	0.91	0	1118
MAH1104	263	118466122	MAV_1195	probable enoyl-CoA hydratase [Mycobacterium avium 104]	263	0	1	263	1	263	1	1e-145	507
MAH1105	440	118467061	MAV_1196	enoyl-CoA hydratase [Mycobacterium avium 104]	345	95	1	345	96	440	0.88	1e-168	585
MAH1106	299	118462485	MAV_1197	permease of the major facilitator superfamily protein [Mycobacterium avium 104]	255	44	19	255	63	299	0.71	2e-84	306
MAH1107	405	118462688	MAV_1198	acetyl-CoA acetyltransferase [Mycobacterium avium 104]	405	0	1	405	1	405	0.96	0	770
MAH1108	320	118463165	MAV_1199	conserved exported protein [Mycobacterium avium 104]	324	-4	5	324	1	320	0.88	1e-161	561
MAH1109	354	118464779	MAV_1200	alpha/beta hydrolase fold domain protein [Mycobacterium avium 104]	354	0	1	354	1	354	0.9	1e-180	625
MAH1110	468	118464016	MAV_1201	cystathionine beta-synthase [Mycobacterium avium 104]	468	0	1	468	1	468	0.97	0	906
MAH1111	239	118463979	MAV_1202	Pra protein [Mycobacterium avium 104]	239	0	70	239	70	239	1	2e-96	345
MAH1112	388	118463216	MAV_1203	cystathionine beta-lyase MetC [Mycobacterium avium 104]	388	0	1	376	1	376	0.93	0	694
MAH1113	164	118462687	MAV_1204	transcription elongation factor GreA [Mycobacterium avium 104]	159	5	1	159	6	164	0.99	9e-88	315
MAH1114	141	118466315	MAV_1205	hypothetical protein MAV_1205 [Mycobacterium avium 104]	141	0	1	141	1	141	0.87	2e-67	247
MAH1115	290	118464969	MAV_1206	mycothiol conjugate amidase Mca [Mycobacterium avium 104]	290	0	1	290	1	290	0.95	1e-166	577
MAH1116	101	118464212	MAV_1207	hypothetical protein MAV_1207 [Mycobacterium avium 104]	106	-5	6	106	1	101	0.85	2e-47	180
MAH1117	671	118464036	MAV_1208	hypothetical protein MAV_1208 [Mycobacterium avium 104]	671	0	1	661	1	661	0.88	0	1162
MAH1118	127	118463276	MAV_1209	steroid delta-isomerase [Mycobacterium avium 104]	127	0	1	127	1	127	1	3e-71	260
MAH1119	328	118463939	MAV_1211	short-chain Z-isoprenyl diphosphate synthetase [Mycobacterium avium 104]	264	64	1	264	65	328	1	1e-152	530
MAH1120	456	118464422	MAV_1212	hypothetical protein MAV_1212 [Mycobacterium avium 104]	456	0	1	456	1	456	0.89	0	780
MAH1121	141	118466795	MAV_1213	hypothetical protein MAV_1213 [Mycobacterium avium 104]	141	0	13	141	13	141	0.84	2e-54	204
MAH1122	366	118465108	MAV_1214	pantothenate kinase [Mycobacterium avium 104]	302	64	1	302	65	366	0.95	1e-164	571
MAH1123	426	118465701	MAV_1215	serine hydroxymethyltransferase [Mycobacterium avium 104]	443	-17	18	443	1	426	0.9	0	751
MAH1124	275	118463991	MAV_1216	Fatty acid desaturase [Mycobacterium avium 104]	275	0	1	275	1	275	0.97	1e-156	542
MAH1125	433	118464561	MAV_1217	PhoH2 protein [Mycobacterium avium 104]	433	0	1	433	1	433	1	0	846
MAH1126	291	118463310	MAV_1218	carbohydrate degrading enzyme [Mycobacterium avium 104]	291	0	1	291	1	291	0.94	1e-162	564
MAH1127	501	118466455	MAV_1220	adenylate cyclase, family protein 3 [Mycobacterium avium 104]	477	24	1	477	25	501	0.84	0	757
MAH1128	339	118466854	MAV_1219	hypothetical protein MAV_1219 [Mycobacterium avium 104]	339	0	106	339	106	339	0.82	1e-106	377
MAH1129	470	118465356	MAV_1221	fumarate hydratase, class II [Mycobacterium avium 104]	470	0	1	470	1	470	0.97	0	879
MAH1130	359	118465743	MAV_1222	fructose-1,6-bisphosphatase, class II [Mycobacterium avium 104]	359	0	1	359	1	359	1	0	712
MAH1131	228	118463584	MAV_1223	hypothetical protein MAV_1223 [Mycobacterium avium 104]	228	0	1	228	1	228	0.82	1e-106	379
MAH1132	267	118463015	MAV_1224	dienelactone hydrolase family protein [Mycobacterium avium 104]	267	0	1	267	1	267	1	1e-155	540
MAH1133	514	118466198	MAV_1226	carboxylesterase superfamily protein [Mycobacterium avium 104]	514	0	1	514	1	514	0.94	0	969
MAH1134	366	118466413	MAV_1225	3-beta hydroxysteroid dehydrogenase/isomerase family protein [Mycobacterium avium 104]	366	0	1	366	1	366	1	0	736
MAH1135	82	118465063	MAV_1227	exodeoxyribonuclease VII, small subunit [Mycobacterium avium 104]	82	0	1	70	1	70	1	7e-36	142
MAH1136	415	118462521	MAV_1228	exodeoxyribonuclease VII, large subunit [Mycobacterium avium 104]	379	36	1	379	37	415	0.96	0	703
MAH1137	198	118463104	MAV_1229	hypothetical protein MAV_1229 [Mycobacterium avium 104]	198	0	1	198	1	198	0.92	9e-99	352
MAH1138	332	118464410	MAV_1230	4-hydroxy-3-methylbut-2-enyl diphosphate reductase [Mycobacterium avium 104]	296	36	1	296	37	332	0.86	1e-143	501
MAH1139	397	118462991	MAV_1231	hypothetical protein MAV_1231 [Mycobacterium avium 104]	368	29	10	368	39	397	0.61	1e-118	417
MAH1140	357	118462264	MAV_1232	GTP-binding protein YchF [Mycobacterium avium 104]	350	7	1	350	8	357	0.91	1e-178	617
MAH1141	114	118465469	MAV_5035	ISAfe7, transposase OrfA [Mycobacterium avium 104]	114	0	1	114	1	114	0.9	3e-55	206
MAH1142	224	118464280	MAV_5093	transposase [Mycobacterium avium 104]	305	-81	1	194	1	198	0.94	1e-106	379
MAH1143	118	118464280	MAV_5093	transposase [Mycobacterium avium 104]	305	-187	188	305	1	118	1	1e-67	248
MAH1144	424	118464695	MAV_5116	transposase, Mutator family protein [Mycobacterium avium 104]	424	0	1	424	1	424	1	0	821
MAH1145	434	118462901	MAV_2671	transposase, Mutator family protein [Mycobacterium avium 104]	434	0	1	420	1	420	0.95	0	801
MAH1146	420	118463251	MAV_1238	transposase, Mutator family protein [Mycobacterium avium 104]	420	0	1	420	1	420	0.97	0	792
MAH1147	68	118465443	MAV_1239	hypothetical protein MAV_1239 [Mycobacterium avium 104]	68	0	1	68	1	68	0.87	4e-27	112
MAH1148	123	118464152	MAV_1240	PIN domain, putative [Mycobacterium avium 104]	123	0	1	123	1	123	0.8	8e-52	195
MAH1149	146	118462620	MAV_1241	hypothetical protein MAV_1241 [Mycobacterium avium 104]	135	11	1	135	12	146	0.99	9e-78	282
MAH1150	245	118463290	MAV_1242	short-chain dehydrogenase/reductase SDR [Mycobacterium avium 104]	245	0	1	245	1	245	1	1e-135	473
MAH1151	229	118466289	MAV_1243	transcriptional regulator [Mycobacterium avium 104]	201	28	1	201	29	229	0.84	2e-88	318
MAH1152	132	118466928	MAV_1244	glyoxalase family protein [Mycobacterium avium 104]	132	0	1	132	1	132	1	1e-71	261
MAH1153	127	118464215	MAV_1245	secreted protein antigen [Mycobacterium avium 104]	127	0	1	127	1	127	0.47	8e-33	132
MAH1154	110	118467037	MAV_1246	hypothetical protein MAV_1246 [Mycobacterium avium 104]	110	0	1	110	1	110	0.68	3e-34	136
MAH1155	182	118463636	MAV_1247	hypothetical protein MAV_1247 [Mycobacterium avium 104]	136	46	1	74	47	120	0.76	2e-28	119
MAH1157	107	118463040	MAV_1248	antibiotic biosynthesis monooxygenase [Mycobacterium avium 104]	107	0	1	107	1	107	1	4e-60	222
MAH1158	309	118465400	MAV_1249	hypothetical protein MAV_1249 [Mycobacterium avium 104]	227	82	1	227	83	309	0.93	1e-125	440
MAH1159	272	118464216	MAV_1250	adenylate and Guanylate cyclase catalytic domain protein [Mycobacterium avium 104]	272	0	1	272	1	272	0.9	1e-138	483
MAH1160	469	118465997	MAV_1252	glucose-6-phosphate 1-dehydrogenase [Mycobacterium avium 104]	469	0	1	469	1	469	0.97	0	919
MAH1161	340	118465415	MAV_1253	6-phosphogluconate dehydrogenase, decarboxylating [Mycobacterium avium 104]	340	0	1	340	1	340	1	0	690
MAH1162	287	118466531	MAV_1254	hydrolase, alpha/beta fold family protein [Mycobacterium avium 104]	277	10	1	277	11	287	1	1e-160	556
MAH1163	157	118466351	MAV_1255	3-demethylubiquinone-9 3-methyltransferase [Mycobacterium avium 104]	157	0	1	157	1	157	1	3e-91	327
MAH1164	302	118463164	MAV_1256	hydrolase, alpha/beta fold family protein [Mycobacterium avium 104]	304	-2	3	304	1	302	0.94	1e-172	599
MAH1165	413	118466899	MAV_1257	hypothetical protein MAV_1257 [Mycobacterium avium 104]	408	5	1	397	6	402	0.73	1e-162	564
MAH1166	201	118463406	MAV_1258	hypothetical protein MAV_1258 [Mycobacterium avium 104]	201	0	1	201	1	201	0.99	1e-109	387
MAH1167	560	118464109	MAV_1259	pyruvate phosphate dikinase [Mycobacterium avium 104]	521	39	1	521	40	560	0.91	0	934
MAH1168	169	118464924	MAV_1260	DoxX subfamily protein, putative [Mycobacterium avium 104]	169	0	1	169	1	169	0.69	2e-64	238
MAH1169	593	118464709	MAV_1261	hypothetical protein MAV_1261 [Mycobacterium avium 104]	582	11	1	557	12	568	0.92	0	1049
MAH1170	756	118463901	MAV_1262	5-methyltetrahydropteroyltriglutamate--homocysteine S-methyltransferase [Mycobacterium avium 104]	756	0	1	756	1	756	0.96	0	1420
MAH1171	213	118466116	MAV_1263	NAD dependent epimerase/dehydratase family protein [Mycobacterium avium 104]	209	4	1	209	5	213	0.76	2e-86	311
MAH1172	280	118462808	MAV_1264	oxidoreductase, short chain dehydrogenase/reductase family protein [Mycobacterium avium 104]	280	0	1	280	1	280	0.93	1e-149	520
MAH1173	429	118462674	MAV_1265	transcriptional regulator, TetR family protein [Mycobacterium avium 104]	429	0	1	429	1	429	0.94	0	783
MAH1174	215	118463238	MAV_1266	nitroreductase family protein [Mycobacterium avium 104]	215	0	1	215	1	215	0.87	1e-108	384
MAH1175	366	118462686	MAV_1267	acyl-CoA dehydrogenase, C- domain protein [Mycobacterium avium 104]	366	0	1	366	1	366	0.85	1e-177	615
MAH1176	385	118464702	MAV_1268	acyl-CoA dehydrogenase domain protein [Mycobacterium avium 104]	389	-4	5	389	1	385	0.94	0	721
MAH1177	585	118464083	MAV_1269	von Willebrand factor type A domain protein [Mycobacterium avium 104]	571	14	20	571	34	585	0.75	0	795
MAH1178	280	118464895	MAV_1270	putative denitrification regulatory protein nirQ [Mycobacterium avium 104]	280	0	1	280	1	280	1	1e-157	547
MAH1179	372	118466867	MAV_1271	hypothetical protein MAV_1271 [Mycobacterium avium 104]	372	0	1	372	1	372	1	0	758
MAH1180	381	118466282	MAV_1272	hypothetical protein MAV_1272 [Mycobacterium avium 104]	381	0	1	364	1	364	0.84	1e-179	622
MAH1181	341	118464877	MAV_1273	NAD dependent epimerase/dehydratase family protein [Mycobacterium avium 104]	341	0	1	341	1	341	0.95	0	638
MAH1182	452	118465436	MAV_1274	cytochrome P450 superfamily protein [Mycobacterium avium 104]	404	48	1	404	49	452	0.93	0	742
MAH1183	494	118467260	MAV_1275	aldehyde dehydrogenase family protein [Mycobacterium avium 104]	482	12	1	482	13	494	0.96	0	934
MAH1184	449	118466226	MAV_1276	acetyl-CoA acetyltransferase [Mycobacterium avium 104]	382	67	1	382	68	449	1	0	758
MAH1185	248	118462923	MAV_1277	carnitinyl-CoA dehydratase [Mycobacterium avium 104]	263	-15	16	263	1	248	0.87	1e-118	417
MAH1186	337	118462501	MAV_1278	oxidoreductase [Mycobacterium avium 104]	337	0	1	337	1	337	0.89	1e-171	593
MAH1187	166	118464098	MAV_1279	isoprenylcysteine carboxyl methyltransferase (icmt) family protein [Mycobacterium avium 104]	166	0	1	166	1	166	0.92	2e-89	321
MAH1188	368	118463211	MAV_1280	transferase [Mycobacterium avium 104]	349	19	1	349	20	368	0.96	0	655
MAH1189	382	118466207	MAV_1281	hypothetical protein MAV_1281 [Mycobacterium avium 104]	382	0	1	382	1	382	0.95	0	731
MAH1190	240	118465649	MAV_1282	caax amino protease family protein [Mycobacterium avium 104]	240	0	1	240	1	240	0.88	1e-117	414
MAH1191	270	118462545	MAV_1283	enoyl-CoA hydratase [Mycobacterium avium 104]	270	0	1	270	1	270	0.74	1e-100	357
MAH1192	360	118462940	MAV_1284	Mcr protein [Mycobacterium avium 104]	360	0	1	360	1	360	0.89	0	642
MAH1193	254	118465282	MAV_1285	3-Hydroxyacyl-CoA dehydrogenase [Mycobacterium avium 104]	254	0	1	254	1	254	0.93	1e-130	456
MAH1194	48	118465797	MAV_1286	hypothetical protein MAV_1286 [Mycobacterium avium 104]	40	8	1	40	9	48	1	3e-18	84
MAH1195	808	118466696	MAV_1287	mmpL protein [Mycobacterium avium 104]	808	0	33	808	33	808	0.85	0	1264
MAH1196	211	118467251	MAV_1288	hypothetical protein MAV_1288 [Mycobacterium avium 104]	211	0	1	211	1	211	0.91	1e-109	387
MAH1197	305	118462911	MAV_1289	NAD-dependent deacetylase [Mycobacterium avium 104]	233	72	1	218	73	290	0.99	1e-128	451
MAH1198	174	118464291	MAV_1291	hypothetical protein MAV_1291 [Mycobacterium avium 104]	186	-12	13	186	1	174	0.84	2e-79	288
MAH1199	147	118462449	MAV_1292	pyridoxamine 5'-phosphate oxidase family protein [Mycobacterium avium 104]	147	0	1	147	1	147	1	2e-82	298
MAH1200	74	118462369	MAV_1293	hypothetical protein MAV_1293 [Mycobacterium avium 104]	74	0	1	74	1	74	0.72	4e-24	102
MAH1201	191	118466984	MAV_1294	base excision DNA repair protein, HhH-GPD family protein [Mycobacterium avium 104]	191	0	1	179	1	179	0.99	1e-100	356
MAH1202	48	118462834	MAV_1295	hypothetical protein MAV_1295 [Mycobacterium avium 104]	48	0	1	48	1	48	0.98	1e-23	101
MAH1203	359	118463381	MAV_1296	hypothetical protein MAV_1296 [Mycobacterium avium 104]	359	0	1	359	1	359	0.69	2e-62	233
MAH1204	232	118465711	MAV_1297	hypothetical protein MAV_1297 [Mycobacterium avium 104]	196	36	6	156	42	192	0.41	8e-22	97
MAH1205	394	118463568	MAV_1298	conserved transmembrane protein [Mycobacterium avium 104]	394	0	17	394	17	394	0.88	0	689
MAH1206	94	118465216	MAV_1299	pterin-4-alpha-carbinolamine dehydratase [Mycobacterium avium 104]	94	0	1	94	1	94	1	3e-51	192
MAH1207	314	118465991	MAV_1300	hypothetical protein MAV_1300 [Mycobacterium avium 104]	257	57	1	257	58	314	0.72	2e-95	342
MAH1208	187	118465401	MAV_1301	hydrolase, NUDIX family protein [Mycobacterium avium 104]	140	47	1	140	48	187	0.88	1e-66	246
MAH1209	1281	118462465	MAV_1303	nitrate reductase, alpha subunit [Mycobacterium avium 104]	1230	51	1	1230	52	1281	0.98	0	2488
MAH1210	538	118466032	MAV_1304	nitrate reductase, beta subunit [Mycobacterium avium 104]	538	0	1	538	1	538	0.97	0	1093
MAH1211	227	118464247	MAV_1305	nitrate reductase molybdenum cofactor assembly chaperone [Mycobacterium avium 104]	227	0	15	227	15	227	0.86	1e-102	363
MAH1212	243	118462534	MAV_1306	respiratory nitrate reductase, gamma subunit [Mycobacterium avium 104]	243	0	1	243	1	243	0.94	1e-134	471
MAH1213	732	118466440	MAV_1307	GTP-binding protein TypA/BipA [Mycobacterium avium 104]	629	103	1	614	104	717	0.97	0	1169
MAH1214	647	118467073	MAV_1308	bacterial extracellular solute-binding protein, family protein 5 [Mycobacterium avium 104]	647	0	1	647	1	647	0.84	0	1046
MAH1215	254	118467207	MAV_1309	transcriptional regulator, TetR family protein [Mycobacterium avium 104]	230	24	1	230	25	254	0.89	1e-111	394
MAH1216	300	118465188	MAV_1310	N-Acetyl-1-D-myo-Inosityl-2-Amino-2-Deoxy-alpha- D-Glucopyranoside Deacetylase MshB [Mycobacterium avium 104]	300	0	1	300	1	300	0.87	1e-153	534
MAH1218	153	118463602	MAV_1311	hypothetical protein MAV_1311 [Mycobacterium avium 104]	153	0	1	153	1	153	0.72	3e-57	214
MAH1219	883	118463203	MAV_1312	FO synthase [Mycobacterium avium 104]	867	16	1	867	17	883	0.98	0	1696
MAH1220	257	118467004	MAV_1313	hypothetical protein MAV_1313 [Mycobacterium avium 104]	257	0	1	257	1	257	1	1e-151	528
MAH1221	110	118465162	MAV_1314	hypothetical protein MAV_1314 [Mycobacterium avium 104]	110	0	1	110	1	110	0.81	1e-45	174
MAH1222	445	118464408	MAV_1317	succinyldiaminopimelate aminotransferase [Mycobacterium avium 104]	372	73	1	372	74	445	0.85	1e-180	626
MAH1223	794	118462228	MAV_1318	OB-fold nucleic acid binding domain protein [Mycobacterium avium 104]	794	0	1	794	1	794	0.93	0	1412
MAH1224	2120	118462928	MAV_1321	mycocerosic acid synthase [Mycobacterium avium 104]	2089	31	1	2079	32	2110	0.92	0	3770
MAH1225	174	118466505	MAV_1320	hypothetical protein MAV_1320 [Mycobacterium avium 104]	81	93	1	81	94	174	1	3e-47	181
MAH1226	357	118463061	MAV_1322	PPE family protein [Mycobacterium avium 104]	363	-6	7	363	1	357	0.64	1e-123	435
MAH1227	395	118465040	MAV_1324	PPE family protein [Mycobacterium avium 104]	395	0	1	395	1	395	0.53	1e-110	393
MAH1229	230	118465717	MAV_1325	adenylylsulfate kinase [Mycobacterium avium 104]	230	0	1	230	1	230	1	1e-133	467
MAH1230	419	118463830	MAV_1326	sulfate adenylyltransferase [Mycobacterium avium 104]	419	0	1	419	1	419	1	0	861
MAH1231	110	118464621	MAV_1327	hypothetical protein MAV_1327 [Mycobacterium avium 104]	110	0	1	110	1	110	1	9e-59	218
MAH1232	579	118462725	MAV_1328	acyl-CoA synthase [Mycobacterium avium 104]	579	0	1	579	1	579	0.98	0	1125
MAH1233	552	118463459	MAV_1329	PPE family protein [Mycobacterium avium 104]	555	-3	4	555	1	552	0.66	1e-128	454
MAH1234	694	118462320	MAV_1331	1-pyrroline-5-carboxylate dehydrogenase [Mycobacterium avium 104]	555	139	1	555	140	694	0.93	0	1045
MAH1235	320	118464208	MAV_1332	proline dehydrogenase [Mycobacterium avium 104]	320	0	1	320	1	320	0.92	1e-166	578
MAH1236	200	118464355	MAV_1333	transcriptional regulator, TetR family protein [Mycobacterium avium 104]	200	0	1	200	1	200	1	1e-110	390
MAH1237	389	118463796	MAV_1334	lipid-transfer protein [Mycobacterium avium 104]	389	0	1	389	1	389	0.87	0	676
MAH1238	153	118466086	MAV_1335	hypothetical protein MAV_1335 [Mycobacterium avium 104]	153	0	1	153	1	153	1	1e-87	315
MAH1239	373	118463127	MAV_1336	acyl-CoA dehydrogenase, C- domain protein [Mycobacterium avium 104]	373	0	1	373	1	373	0.91	0	673
MAH1240	134	118463131	MAV_0619	hypothetical protein MAV_0619 [Mycobacterium avium 104]	317	-183	183	317	2	134	0.35	9e-15	73
MAH1241	234	118463131	MAV_0619	hypothetical protein MAV_0619 [Mycobacterium avium 104]	317	-83	1	166	54	232	0.34	4e-19	89
MAH1242	394	118462902	MAV_1338	putative acyl-CoA dehydrogenase [Mycobacterium avium 104]	394	0	1	394	1	394	1	0	778
MAH1243	398	118462351	MAV_1339	cytochrome P450 superfamily protein [Mycobacterium avium 104]	398	0	1	398	1	398	0.97	0	781
MAH1244	486	118466594	MAV_1340	aldehyde dehydrogenase [Mycobacterium avium 104]	486	0	1	486	1	486	0.92	0	879
MAH1245	763	118463199	MAV_1341	caib/baif family protein [Mycobacterium avium 104]	763	0	1	763	1	763	0.93	0	1441
MAH1246	302	118467128	MAV_1342	hydrolase, alpha/beta hydrolase fold family protein [Mycobacterium avium 104]	302	0	1	302	1	302	1	1e-176	609
MAH1247	473	118465336	MAV_1343	acyl-CoA synthase [Mycobacterium avium 104]	473	0	1	473	1	473	0.8	0	738
MAH1248	444	118465725	MAV_1344	major facilitator family protein transporter [Mycobacterium avium 104]	444	0	1	429	1	429	0.88	0	743
MAH1249	317	118463951	MAV_1345	tetrahydropicolinate succinylase [Mycobacterium avium 104]	317	0	18	317	18	317	0.88	1e-148	517
MAH1250	408	118463687	MAV_1346	PE family protein [Mycobacterium avium 104]	278	130	1	278	131	408	0.76	1e-112	398
MAH1251	383	118464457	MAV_1347	ppe family protein [Mycobacterium avium 104]	383	0	1	383	1	383	0.54	1e-109	387
MAH1252	351	118462942	MAV_1349	succinyl-diaminopimelate desuccinylase [Mycobacterium avium 104]	354	-3	4	354	1	351	0.97	0	674
MAH1253	712	118462245	MAV_1348	tetratricopeptide repeat family protein [Mycobacterium avium 104]	712	0	1	712	1	712	0.65	0	860
MAH1254	190	118463799	MAV_1350	hypothetical protein MAV_1350 [Mycobacterium avium 104]	187	3	1	187	4	190	0.8	1e-80	292
MAH1255	592	118464586	MAV_1351	acyl-CoA synthase [Mycobacterium avium 104]	592	0	1	592	1	592	0.95	0	1120
MAH1256	307	118463792	MAV_1352	dihydropteroate synthase [Mycobacterium avium 104]	291	16	1	291	17	307	0.84	1e-140	491
MAH1257	329	118464429	MAV_1353	hypothetical protein MAV_1353 [Mycobacterium avium 104]	329	0	1	329	1	329	0.88	1e-164	570
MAH1258	116	118462280	MAV_1354	hypothetical protein MAV_1354 [Mycobacterium avium 104]	116	0	19	116	19	116	0.67	5e-32	129
MAH1259	193	118462934	MAV_1355	DNA-3-methyladenine glycosylase I [Mycobacterium avium 104]	193	0	1	193	1	193	0.83	1e-90	325
MAH1260	57	118467246	MAV_1356	hypothetical protein MAV_1356 [Mycobacterium avium 104]	57	0	1	57	1	57	1	2e-27	113
MAH1261	512	118466596	MAV_1357	glycogen synthase [Mycobacterium avium 104]	426	86	1	426	87	512	0.96	0	827
MAH1262	404	118467276	MAV_1358	glucose-1-phosphate adenylyltransferase [Mycobacterium avium 104]	398	6	1	398	7	404	0.84	0	657
MAH1263	564	118463414	MAV_1359	hydrolase CocE/NonD family protein [Mycobacterium avium 104]	564	0	1	564	1	564	0.98	0	1143
MAH1264	224	118462820	MAV_1360	isoprenylcysteine carboxyl methyltransferase (icmt) family protein [Mycobacterium avium 104]	224	0	1	224	1	224	0.95	1e-120	426
MAH1265	547	118466940	MAV_1361	ABC transporter membrane-spanning protein [Mycobacterium avium 104]	547	0	1	547	1	547	0.75	0	758
MAH1266	314	118466582	MAV_1362	ABC transporter, ATP-binding protein [Mycobacterium avium 104]	314	0	1	314	1	314	0.95	1e-168	584
MAH1267	215	118465256	MAV_1363	transcriptional regulator, TetR family protein [Mycobacterium avium 104]	215	0	1	215	1	215	0.94	1e-112	399
MAH1268	222	118462864	MAV_1364	O-methyltransferase, family protein 3 [Mycobacterium avium 104]	222	0	1	222	1	222	0.74	2e-84	305
MAH1269	457	118463820	MAV_1365	RNA polymerase sigma-70 factor [Mycobacterium avium 104]	424	33	1	405	34	438	1	0	814
MAH1270	504	118467265	MAV_1366	Trypsin [Mycobacterium avium 104]	504	0	1	504	1	504	0.92	0	904
MAH1271	131	118462872	MAV_1367	sec-independent translocase [Mycobacterium avium 104]	131	0	1	131	1	131	0.79	1e-54	205
MAH1272	385	118465805	MAV_1368	Mrp protein [Mycobacterium avium 104]	385	0	22	385	22	385	0.93	0	651
MAH1273	445	118466691	MAV_1369	hypothetical protein MAV_1369 [Mycobacterium avium 104]	413	32	1	331	33	363	0.82	1e-152	532
MAH1274	180	118466846	MAV_1370	integral membrane protein [Mycobacterium avium 104]	180	0	1	180	1	180	0.74	3e-68	251
MAH1275	429	118463445	MAV_1371	Mg/Co/Ni transporter MgtE [Mycobacterium avium 104]	429	0	1	429	1	429	0.89	0	726
MAH1276	194	118463393	MAV_1372	hypothetical protein MAV_1372 [Mycobacterium avium 104]	197	-3	4	167	1	164	0.84	5e-17	81
MAH1277	174	118465736	MAV_1373	hypothetical protein MAV_1373 [Mycobacterium avium 104]	151	23	4	151	27	174	0.92	2e-75	274
MAH1278	470	118464983	MAV_1374	Bacterial extracellular solute-binding protein [Mycobacterium avium 104]	470	0	32	470	32	470	0.97	0	838
MAH1279	311	118462792	MAV_1375	ABC transporter, permease protein SugA [Mycobacterium avium 104]	292	19	1	292	20	311	0.89	1e-145	506
MAH1280	279	118463177	MAV_1376	ABC transporter, permease protein SugB [Mycobacterium avium 104]	264	15	1	264	16	279	0.94	1e-134	472
MAH1281	392	118466110	MAV_1377	ABC transporter, ATP-binding protein SugC [Mycobacterium avium 104]	392	0	1	392	1	392	0.97	0	746
MAH1282	197	118467248	MAV_1378	hypothetical protein MAV_1378 [Mycobacterium avium 104]	197	0	1	197	1	197	0.88	1e-94	338
MAH1283	368	118465003	MAV_1379	magnesium and cobalt transport protein CorA [Mycobacterium avium 104]	366	2	1	366	3	368	0.94	0	687
MAH1284	329	118465490	MAV_1380	malate dehydrogenase [Mycobacterium avium 104]	329	0	1	329	1	329	0.92	1e-172	596
MAH1285	400	118466126	MAV_1381	NAD-dependent malic enzyme [Mycobacterium avium 104]	400	0	1	400	1	400	0.91	0	701
MAH1286	255	118467000	MAV_1383	LpqZ protein [Mycobacterium avium 104]	289	-34	35	289	1	255	1	1e-143	501
MAH1287	283	118465033	MAV_1382	short chain alcohol dehydrogenase [Mycobacterium avium 104]	283	0	1	283	1	283	1	1e-158	550
MAH1288	274	118463296	MAV_1384	short chain alcohol dehydrogenase [Mycobacterium avium 104]	274	0	1	274	1	274	1	1e-151	529
MAH1289	1211	118464662	MAV_2273	2-oxoglutarate dehydrogenase, E2 component, dihydrolipoamide succinyltransferase [Mycobacterium avium 104]	596	615	374	594	132	360	0.29	9e-19	90
MAH1290	257	118466948	MAV_1386	hypothetical protein MAV_1386 [Mycobacterium avium 104]	257	0	14	257	14	257	0.66	2e-84	305
MAH1291	671	118464957	MAV_1387	drug transporter [Mycobacterium avium 104]	626	45	1	626	46	671	0.74	0	878
MAH1292	1140	118465360	MAV_1388	ATPase [Mycobacterium avium 104]	1137	3	1	1137	4	1140	0.92	0	2068
MAH1293	394	118465592	MAV_1389	NikQ protein [Mycobacterium avium 104]	394	0	1	394	1	394	0.97	0	794
MAH1294	184	118463952	MAV_1390	hypothetical protein MAV_1390 [Mycobacterium avium 104]	184	0	1	184	1	184	0.94	2e-99	355
MAH1295	256	118463347	MAV_1391	short-chain dehydrogenase/reductase SDR [Mycobacterium avium 104]	256	0	1	256	1	256	0.95	1e-138	484
MAH1296	203	118466165	MAV_1392	4-carboxymuconolactone decarboxylase domain protein [Mycobacterium avium 104]	203	0	1	203	1	203	1	1e-118	417
MAH1297	278	118464239	MAV_1393	carveol dehydrogenase [Mycobacterium avium 104]	278	0	1	278	1	278	1	1e-157	546
MAH1298	211	118464345	MAV_1394	hypothetical protein MAV_1394 [Mycobacterium avium 104]	161	50	1	144	51	194	0.99	9e-78	283
MAH1299	244	118465202	MAV_1395	2-hydroxycyclohexanecarboxyl-CoA dehydrogenase [Mycobacterium avium 104]	244	0	1	244	1	244	0.83	1e-111	395
MAH1300	73	118464501	MAV_1396	hypothetical protein MAV_1396 [Mycobacterium avium 104]	73	0	1	73	1	73	0.8	1e-28	118
MAH1301	454	118466060	MAV_1397	cytochrome P450 superfamily protein [Mycobacterium avium 104]	454	0	1	454	1	454	0.97	0	908
MAH1302	363	118465901	MAV_0923	hypothetical protein MAV_0923 [Mycobacterium avium 104]	318	45	1	296	1	287	0.4	9e-46	177
MAH1303	347	118466211	MAV_1399	homoserine dehydrogenase, NAD binding domain family protein [Mycobacterium avium 104]	347	0	1	347	1	347	0.91	0	638
MAH1304	230	118464232	MAV_1400	LprE protein [Mycobacterium avium 104]	195	35	1	195	36	230	0.86	3e-95	341
MAH1305	566	118462257	MAV_1401	ATP-dependent rna helicase, dead/deah box family protein [Mycobacterium avium 104]	566	0	1	544	1	544	0.93	0	955
MAH1306	379	118464481	MAV_1402	putative acyltransferase, putative [Mycobacterium avium 104]	379	0	1	379	1	379	0.88	0	678
MAH1307	197	118462230	MAV_1403	transcriptional regulator, TetR family protein [Mycobacterium avium 104]	197	0	1	197	1	197	0.91	4e-97	347
MAH1308	413	118465845	MAV_1404	putative cytochrome P450 130 [Mycobacterium avium 104]	409	4	1	409	5	413	0.94	0	771
MAH1309	455	118462999	MAV_1405	oxidoreductase, FAD-binding [Mycobacterium avium 104]	455	0	1	455	1	455	0.92	0	812
MAH1310	415	118463726	MAV_1406	transporter, major facilitator family protein [Mycobacterium avium 104]	405	10	16	405	26	415	0.75	1e-160	558
MAH1311	358	118464467	MAV_1407	uracil-DNA glycosylase superfamily protein [Mycobacterium avium 104]	275	83	1	275	84	358	1	1e-164	572
MAH1312	375	118465430	MAV_1408	oxidoreductase [Mycobacterium avium 104]	375	0	1	375	1	375	0.97	0	736
MAH1313	393	118464858	MAV_1409	alkanal monooxygenase alpha chain [Mycobacterium avium 104]	343	50	1	343	51	393	0.96	0	647
MAH1314	1304	118466529	MAV_1410	cyclic diguanylate phosphodiesterase (EAL) domain protein [Mycobacterium avium 104]	1304	0	1	1304	1	1304	0.81	0	2032
MAH1315	186	118467108	MAV_1411	HIT family protein [Mycobacterium avium 104]	147	39	1	147	40	186	0.99	1e-80	292
MAH1316	461	118463408	MAV_1414	amidase [Mycobacterium avium 104]	461	0	1	461	1	461	0.92	0	834
MAH1317	165	118462625	MAV_1413	T/U mismatch-specific DNA glycosylase [Mycobacterium avium 104]	165	0	1	165	1	165	1	2e-94	338
MAH1318	385	118463572	MAV_1415	chain A, Mycobacterial Adenylyl Cyclase , Holoenzyme, Inhibited State [Mycobacterium avium 104]	385	0	1	385	1	385	0.95	0	701
MAH1319	191	118464316	MAV_1416	hypothetical protein MAV_1416 [Mycobacterium avium 104]	191	0	1	191	1	191	0.94	1e-101	361
MAH1320	604	118465657	MAV_1417	serine/threonine-protein kinase PknE [Mycobacterium avium 104]	604	0	1	604	1	604	0.98	0	666
MAH1321	381	118465098	MAV_1418	putative transcriptional regulator [Mycobacterium avium 104]	381	0	1	381	1	381	0.94	0	712
MAH1322	110	118462738	MAV_1419	hypothetical protein MAV_1419 [Mycobacterium avium 104]	110	0	1	110	1	110	0.79	3e-44	170
MAH1323	638	118467271	MAV_1420	ABC transporter [Mycobacterium avium 104]	638	0	14	638	14	638	0.88	0	1031
MAH1324	585	118464147	MAV_1421	ABC transporter, ATP-binding protein [Mycobacterium avium 104]	585	0	1	585	1	585	0.93	0	1039
MAH1325	185	118464412	MAV_1423	LprB protein [Mycobacterium avium 104]	171	14	1	171	15	185	0.99	3e-99	354
MAH1326	218	118463235	MAV_1424	LprC protein [Mycobacterium avium 104]	189	29	1	189	30	218	0.91	1e-97	349
MAH1327	167	118465254	MAV_1425	phosphoglycerate mutase family protein [Mycobacterium avium 104]	167	0	1	167	1	167	0.89	2e-81	294
MAH1328	489	118464547	MAV_1426	hypothetical protein MAV_1426 [Mycobacterium avium 104]	472	17	1	472	18	489	0.87	0	836
MAH1329	383	118464837	MAV_1427	DNA repair exonuclease [Mycobacterium avium 104]	383	0	1	363	1	363	0.9	0	656
MAH1330	876	118465536	MAV_1428	hypothetical protein MAV_1428 [Mycobacterium avium 104]	876	0	1	876	1	876	0.74	0	1214
MAH1331	414	118462396	MAV_1430	hydrolase, alpha/beta fold family protein [Mycobacterium avium 104]	414	0	1	414	1	414	0.77	1e-175	609
MAH1332	564	118466845	MAV_1429	bacterial extracellular solute-binding protein, family protein 5 [Mycobacterium avium 104]	558	6	1	558	7	564	0.98	0	1092
MAH1333	784	118463160	MAV_1431	ABC transporter, ATP-binding protein OppD [Mycobacterium avium 104]	611	173	1	611	174	784	0.98	0	1156
MAH1334	324	118465746	MAV_1433	ABC transporter, permease protein OppB [Mycobacterium avium 104]	324	0	25	324	25	324	0.85	1e-139	489
MAH1335	163	118465022	MAV_1434	carbonic anhydrase [Mycobacterium avium 104]	163	0	1	163	1	163	1	7e-92	329
MAH1336	154	118463843	MAV_1435	conserved hypothetical protein, putative [Mycobacterium avium 104]	129	25	1	129	26	154	0.88	2e-59	221
MAH1337	309	118465471	MAV_1436	sulfate adenylyltransferase, small subunit [Mycobacterium avium 104]	314	-5	6	314	1	309	0.96	1e-171	595
MAH1338	616	118464038	MAV_1437	sulfate adenylytransferase, large subunit/adenylylsulfate kinase [Mycobacterium avium 104]	616	0	14	616	14	616	0.98	0	1176
MAH1339	159	118464782	MAV_1439	StaS protein [Mycobacterium avium 104]	159	0	1	159	1	159	1	2e-87	314
MAH1340	131	118462613	MAV_1438	glyoxalase/bleomycin resistance protein/dioxygenase [Mycobacterium avium 104]	131	0	1	131	1	131	1	5e-76	276
MAH1341	150	118466897	MAV_1440	glyoxalase/bleomycin resistance protein/dioxygenase [Mycobacterium avium 104]	137	13	1	137	14	150	0.91	2e-67	248
MAH1342	292	118467121	MAV_1441	hypothetical protein MAV_1441 [Mycobacterium avium 104]	292	0	1	292	1	292	0.9	1e-148	516
MAH1343	302	118465143	MAV_1442	hypothetical protein MAV_1442 [Mycobacterium avium 104]	290	12	1	290	13	302	0.87	1e-141	496
MAH1344	581	118466002	MAV_1443	TrkA-N domain family protein [Mycobacterium avium 104]	581	0	1	581	1	581	0.93	0	1053
MAH1345	123	118463632	MAV_1444	steroid delta-isomerase [Mycobacterium avium 104]	123	0	1	123	1	123	1	2e-66	244
MAH1346	201	118464183	MAV_1446	nudix hydrolase [Mycobacterium avium 104]	201	0	1	201	1	201	0.99	1e-114	402
MAH1347	102	118466754	MAV_1445	hypothetical protein MAV_1445 [Mycobacterium avium 104]	95	7	1	95	8	102	1	4e-51	192
MAH1348	233	118464173	MAV_1447	hypothetical protein MAV_1447 [Mycobacterium avium 104]	233	0	1	233	1	233	0.74	8e-99	353
MAH1349	212	118464766	MAV_1448	hypothetical protein MAV_1448 [Mycobacterium avium 104]	168	44	1	168	45	212	1	4e-97	347
MAH1350	154	118466757	MAV_1449	hypothetical protein MAV_1449 [Mycobacterium avium 104]	147	7	1	147	8	154	0.92	8e-77	279
MAH1351	353	118464060	MAV_1450	hypothetical protein MAV_1450 [Mycobacterium avium 104]	353	0	1	353	1	353	0.69	1e-130	459
MAH1352	604	118466425	MAV_4319	transposase, Mutator family protein [Mycobacterium avium 104]	425	179	54	425	233	604	1	0	728
MAH1353	279	118467059	MAV_1454	transposase [Mycobacterium avium 104]	279	0	1	279	1	279	1	1e-166	576
MAH1354	114	118465469	MAV_5035	ISAfe7, transposase OrfA [Mycobacterium avium 104]	114	0	1	114	1	114	1	2e-60	223
MAH1355	63	118462939	MAV_1456	hypothetical protein MAV_1456 [Mycobacterium avium 104]	63	0	1	63	1	63	0.98	1e-29	121
MAH1356	424	118464695	MAV_5116	transposase, Mutator family protein [Mycobacterium avium 104]	424	0	1	424	1	424	1	0	821
MAH1357	100	118466734	MAV_1459	transcriptional regulator, XRE family protein [Mycobacterium avium 104]	65	35	1	51	36	86	1	2e-23	100
MAH1358	388	118466217	MAV_1460	putative cell division cycle protein 48 [Mycobacterium avium 104]	435	-47	48	435	1	388	0.93	0	697
MAH1359	80	118465547	MAV_1461	hypothetical protein MAV_1461 [Mycobacterium avium 104]	72	8	1	72	9	80	0.99	5e-39	152
MAH1360	295	118463003	MAV_1464	aminotransferase, classes I and II family protein [Mycobacterium avium 104]	295	0	1	295	1	295	1	1e-171	594
MAH1361	434	118462901	MAV_2671	transposase, Mutator family protein [Mycobacterium avium 104]	434	0	1	420	1	420	0.95	0	801
MAH1363	36	118462276	MAV_1465	aminotransferase, classes I and II family protein [Mycobacterium avium 104]	139	-103	104	139	1	36	1	3e-16	77
MAH1364	208	118467283	MAV_1466	hypothetical protein MAV_1466 [Mycobacterium avium 104]	208	0	1	208	1	208	1	1e-125	440
MAH1365	588	118466551	MAV_1467	hypothetical protein MAV_1467 [Mycobacterium avium 104]	557	31	1	557	32	588	0.95	0	1080
MAH1366	424	118465883	MAV_1468	transposase, Mutator family protein [Mycobacterium avium 104]	424	0	1	424	1	424	1	0	822
MAH1367	85	118464695	MAV_5116	transposase, Mutator family protein [Mycobacterium avium 104]	424	-339	340	424	1	85	1	2e-44	170
MAH1368	450	118465141	MAV_1470	ISChy9, transposase OrfB [Mycobacterium avium 104]	450	0	24	450	24	450	0.92	0	790
MAH1369	116	118465778	MAV_1472	ISSoc3, OrfA transposase [Mycobacterium avium 104]	116	0	1	116	1	116	0.99	5e-63	232
MAH1370	305	118464280	MAV_5093	transposase [Mycobacterium avium 104]	305	0	1	305	1	305	1	0	627
MAH1371	114	118465469	MAV_5035	ISAfe7, transposase OrfA [Mycobacterium avium 104]	114	0	1	114	1	114	0.9	3e-55	206
MAH1372	291	118463251	MAV_1238	transposase, Mutator family protein [Mycobacterium avium 104]	420	-129	1	281	1	281	0.95	1e-148	518
MAH1373	64	118464722	MAV_1476	transposase [Mycobacterium avium 104]	64	0	1	64	1	64	0.8	3e-23	100
MAH1374	87	118463159	MAV_1478	hypothetical protein MAV_1478 [Mycobacterium avium 104]	156	-69	12	79	1	68	0.48	5e-15	73
MAH1375	362	118464941	MAV_1479	hypothetical protein MAV_1479 [Mycobacterium avium 104]	362	0	1	362	1	362	0.64	1e-118	418
MAH1376	398	118465504	MAV_1481	TnpC protein [Mycobacterium avium 104]	398	0	1	398	1	398	0.95	0	768
MAH1377	415	118464600	MAV_4291	transposase, Mutator family protein [Mycobacterium avium 104]	441	-26	27	441	1	415	0.94	0	779
MAH1378	93	118465265	MAV_1483	hypothetical protein MAV_1483 [Mycobacterium avium 104]	59	34	1	59	35	93	0.98	3e-28	116
MAH1379	368	118464288	MAV_1484	integrase [Mycobacterium avium 104]	368	0	1	368	1	368	0.9	0	666
MAH1380	74	118463585	MAV_1485	hypothetical protein MAV_1485 [Mycobacterium avium 104]	74	0	1	74	1	74	0.99	1e-36	144
MAH1381	527	118462636	MAV_1487	hypothetical protein MAV_1487 [Mycobacterium avium 104]	374	153	1	374	154	527	0.79	1e-162	566
MAH1382	166	118466604	MAV_1489	hypothetical protein MAV_1489 [Mycobacterium avium 104]	166	0	1	166	1	166	1	3e-89	320
MAH1383	156	118466047	MAV_1490	flagellar hook-length control protein [Mycobacterium avium 104]	156	0	1	156	1	156	0.86	4e-72	263
MAH1384	57	118464171	MAV_1491	hypothetical protein MAV_1491 [Mycobacterium avium 104]	50	7	1	50	8	57	0.54	6e-08	49
MAH1385	232	118463600	MAV_1493	Y4cG protein [Mycobacterium avium 104]	234	-2	18	234	16	232	0.83	3e-95	341
MAH1386	150	118463658	MAV_1492	putative transcriptional regulator [Mycobacterium avium 104]	118	32	1	118	33	150	0.81	1e-48	185
MAH1387	159	118463084	MAV_1494	cadmium inducible protein cadi [Mycobacterium avium 104]	174	-15	16	174	1	159	0.88	1e-77	281
MAH1388	388	118465109	MAV_1495	arsenical-resistance protein [Mycobacterium avium 104]	368	20	1	368	21	388	0.92	0	657
MAH1389	224	118467082	MAV_1496	Low molecular weight phosphotyrosine protein phosphatase [Mycobacterium avium 104]	224	0	1	224	1	224	1	1e-130	457
MAH1390	137	118463179	MAV_1497	Low molecular weight phosphotyrosine protein phosphatase [Mycobacterium avium 104]	131	6	1	131	7	137	0.9	3e-63	233
MAH1391	424	118464695	MAV_5116	transposase, Mutator family protein [Mycobacterium avium 104]	424	0	1	424	1	424	1	0	821
MAH1392	86	118464673	MAV_1499	hypothetical protein MAV_1499 [Mycobacterium avium 104]	86	0	18	86	18	86	1	2e-35	140
MAH1393	239	118464233	MAV_1500	hypothetical protein MAV_1500 [Mycobacterium avium 104]	239	0	1	239	1	239	0.8	1e-105	374
MAH1394	271	118465505	MAV_1501	gp13 protein [Mycobacterium avium 104]	271	0	1	271	1	271	0.88	1e-138	483
MAH1395	229	118463255	MAV_1503	hypothetical protein MAV_1503 [Mycobacterium avium 104]	229	0	1	229	1	229	0.76	8e-94	336
MAH1396	510	118467025	MAV_1504	gp2 protein [Mycobacterium avium 104]	510	0	1	510	1	510	0.93	0	928
MAH1399	472	118464128	MAV_1508	diaminopimelate decarboxylase [Mycobacterium avium 104]	472	0	1	472	1	472	0.91	0	843
MAH1400	441	118464687	MAV_1509	homoserine dehydrogenase [Mycobacterium avium 104]	441	0	1	441	1	441	0.87	0	713
MAH1401	360	118466285	MAV_1510	threonine synthase [Mycobacterium avium 104]	360	0	1	360	1	360	0.9	0	639
MAH1402	364	118462633	MAV_1511	homoserine kinase [Mycobacterium avium 104]	311	53	1	311	54	364	0.83	1e-141	496
MAH1403	617	118464927	MAV_1514	transcription termination factor Rho [Mycobacterium avium 104]	596	21	1	596	22	617	0.83	0	930
MAH1404	80	118465454	MAV_1515	ribosomal protein L31 [Mycobacterium avium 104]	80	0	1	80	1	80	1	4e-44	169
MAH1405	357	118464752	MAV_1516	peptide chain release factor 1 [Mycobacterium avium 104]	357	0	1	357	1	357	0.87	1e-173	602
MAH1406	312	118465310	MAV_1517	modification methylase, HemK family protein [Mycobacterium avium 104]	312	0	1	294	1	294	1	1e-169	586
MAH1407	219	118462898	MAV_1518	Sua5/YciO/YrdC/YwlC family protein [Mycobacterium avium 104]	219	0	1	219	1	219	0.97	1e-119	421
MAH1408	407	118462355	MAV_1519	glycosyl transferase, group 4 family protein [Mycobacterium avium 104]	407	0	16	407	16	407	0.9	0	672
MAH1409	160	118463390	MAV_1520	hypothetical protein MAV_1520 [Mycobacterium avium 104]	160	0	1	160	1	160	0.64	4e-47	180
MAH1410	252	118462240	MAV_1521	ATP synthase F0, A subunit [Mycobacterium avium 104]	252	0	1	252	1	252	0.95	1e-134	471
MAH1411	84	118467104	MAV_1522	ATP synthase C chain [Mycobacterium avium 104]	84	0	1	84	1	84	0.64	3e-23	100
MAH1412	177	118466607	MAV_1523	ATP synthase B chain [Mycobacterium avium 104]	178	-1	2	178	1	177	0.78	3e-69	254
MAH1413	482	118465856	MAV_1524	ATP synthase delta chain [Mycobacterium avium 104]	446	36	1	446	37	482	0.77	1e-175	608
MAH1414	554	118465149	MAV_1525	ATP synthase F1, alpha subunit [Mycobacterium avium 104]	554	0	1	522	1	522	0.98	0	996
MAH1415	304	118462468	MAV_1526	ATP synthase F1, gamma subunit [Mycobacterium avium 104]	304	0	1	304	1	304	0.83	1e-135	476
MAH1416	485	118464478	MAV_1527	ATP synthase F1, beta subunit [Mycobacterium avium 104]	485	0	1	485	1	485	0.97	0	925
MAH1417	121	118467291	MAV_1528	ATP synthase F1, epsilon subunit [Mycobacterium avium 104]	121	0	1	86	1	86	1	2e-43	167
MAH1418	147	118465322	MAV_1530	hypothetical protein MAV_1530 [Mycobacterium avium 104]	143	4	1	131	5	135	0.89	2e-64	237
MAH1419	218	118462362	MAV_1529	ATP:cob(I)alamin adenosyltransferase [Mycobacterium avium 104]	195	23	1	183	24	206	0.93	2e-96	345
MAH1420	417	118462900	MAV_1531	UDP-N-acetylglucosamine 1-carboxyvinyltransferase [Mycobacterium avium 104]	417	0	1	417	1	417	0.96	0	789
MAH1421	165	118462294	MAV_1535	pyridoxamine 5'-phosphate oxidase family protein [Mycobacterium avium 104]	165	0	1	165	1	165	0.92	3e-82	297
MAH1422	176	118462974	MAV_1536	methylated-DNA--protein-cysteine methyltransferase [Mycobacterium avium 104]	165	11	1	165	12	176	1	3e-93	333
MAH1423	499	118463714	MAV_1537	transcriptional regulator, AraC family protein [Mycobacterium avium 104]	499	0	1	499	1	499	0.89	0	886
MAH1424	294	118464456	MAV_1538	transcriptional regulator, LysR family protein [Mycobacterium avium 104]	294	0	1	294	1	294	1	1e-166	578
MAH1425	493	118465134	MAV_1539	major facilitator family protein transporter [Mycobacterium avium 104]	414	79	1	414	80	493	0.84	0	650
MAH1426	544	118465998	MAV_1540	hamp domain protein [Mycobacterium avium 104]	544	0	1	544	1	544	0.87	0	918
MAH1427	247	118466453	MAV_1541	hypothetical protein MAV_1541 [Mycobacterium avium 104]	220	27	1	220	28	247	0.99	1e-126	442
MAH1428	393	118463966	MAV_1544	acetyl-CoA acetyltransferase [Mycobacterium avium 104]	393	0	1	393	1	393	0.96	0	730
MAH1429	303	118464751	MAV_1545	thioredoxin domain protein [Mycobacterium avium 104]	303	0	1	303	1	303	0.86	1e-140	490
MAH1431	447	118466160	MAV_3212	malto-oligosyltrehalose trehalohydrolase [Mycobacterium avium 104]	590	-143	85	228	235	391	0.33	4e-12	67
MAH1432	749	118466093	MAV_1547	alpha-amylase [Mycobacterium avium 104]	694	55	1	694	56	749	0.91	0	1306
MAH1433	871	118465028	MAV_1549	alpha-glucan phosphorylase [Mycobacterium avium 104]	871	0	1	871	1	871	0.92	0	1615
MAH1434	663	118466949	MAV_1548	DeaD/DeaH family protein helicase [Mycobacterium avium 104]	663	0	1	663	1	663	0.8	0	1020
MAH1435	467	118466524	MAV_1550	putative nicotinate phosphoribosyltransferase [Mycobacterium avium 104]	444	23	1	444	24	467	0.81	0	687
MAH1436	102	118463948	MAV_1551	ATP-dependent Clp protease adaptor protein ClpS [Mycobacterium avium 104]	105	-3	4	105	1	102	1	1e-56	211
MAH1437	195	118464515	MAV_1552	hypothetical protein MAV_1552 [Mycobacterium avium 104]	195	0	1	195	1	195	0.99	1e-110	390
MAH1438	346	118463943	MAV_1553	peptidase family protein T4 [Mycobacterium avium 104]	346	0	1	346	1	346	0.64	1e-117	416
MAH1439	223	118464581	MAV_1554	rhomboid family protein [Mycobacterium avium 104]	223	0	1	223	1	223	1	1e-128	451
MAH1440	310	118465713	MAV_1555	glutamate racemase [Mycobacterium avium 104]	275	35	1	275	36	310	1	1e-155	542
MAH1441	275	118466764	MAV_1556	metal-dependent hydrolase of the beta-lactamase superfamily protein III [Mycobacterium avium 104]	254	21	1	254	22	275	1	1e-152	532
MAH1442	259	118462847	MAV_1557	ribonuclease PH [Mycobacterium avium 104]	259	0	15	259	15	259	0.87	1e-114	405
MAH1443	204	118463331	MAV_1558	non-canonical purine NTP pyrophosphatase, RdgB/HAM1 family protein [Mycobacterium avium 104]	204	0	1	204	1	204	0.99	1e-112	397
MAH1444	116	118465408	MAV_1559	hypothetical protein MAV_1559 [Mycobacterium avium 104]	116	0	1	116	1	116	1	5e-66	242
MAH1445	152	118465051	MAV_1560	hypothetical protein MAV_1560 [Mycobacterium avium 104]	112	40	1	112	41	152	0.79	1e-47	182
MAH1446	183	118466481	MAV_1562	hypothetical protein MAV_1562 [Mycobacterium avium 104]	183	0	1	183	1	183	0.99	1e-105	375
MAH1447	174	118463041	MAV_1563	LppJ protein [Mycobacterium avium 104]	150	24	1	150	25	174	0.99	3e-85	307
MAH1448	110	118464139	MAV_1565	hypothetical protein MAV_1565 [Mycobacterium avium 104]	110	0	1	97	1	97	0.76	5e-37	145
MAH1449	869	118462514	MAV_1566	putative ABC transporter ATP-binding protein [Mycobacterium avium 104]	862	7	1	862	8	869	0.86	0	1446
MAH1450	578	118467076	MAV_1567	ABC transporter, ATP-binding protein [Mycobacterium avium 104]	578	0	1	578	1	578	0.75	0	812
MAH1451	358	118466527	MAV_1568	phosphotransferase enzyme family protein, putative [Mycobacterium avium 104]	355	3	1	355	4	358	0.96	0	688
MAH1452	142	118466023	MAV_1569	pyridoxamine 5'-phosphate oxidase family protein [Mycobacterium avium 104]	142	0	1	142	1	142	1	3e-78	283
MAH1453	273	118465413	MAV_1570	carveol dehydrogenase [Mycobacterium avium 104]	273	0	1	273	1	273	0.93	1e-144	503
MAH1454	397	118464925	MAV_1571	putative acyl-CoA dehydrogenase [Mycobacterium avium 104]	397	0	1	397	1	397	0.97	0	752
MAH1455	246	118464350	MAV_1572	3-oxoacyl-[acyl-carrier-protein] reductase [Mycobacterium avium 104]	246	0	1	246	1	246	1	1e-133	468
MAH1456	406	118462229	MAV_1573	beta-ketothiolase [Mycobacterium avium 104]	406	0	1	406	1	406	0.93	0	740
MAH1457	399	118466503	MAV_1574	L-carnitine dehydratase/bile acid-inducible protein F [Mycobacterium avium 104]	399	0	1	399	1	399	0.97	0	770
MAH1458	397	118464909	MAV_1575	putative acyl-CoA dehydrogenase [Mycobacterium avium 104]	397	0	1	397	1	397	1	0	783
MAH1459	230	118465289	MAV_1576	transcriptional regulator, GntR family protein [Mycobacterium avium 104]	230	0	1	218	1	218	1	1e-120	424
MAH1460	120	118464872	MAV_1578	hypothetical protein MAV_1578 [Mycobacterium avium 104]	120	0	1	120	1	120	0.82	3e-55	206
MAH1461	518	118465751	MAV_1577	AMP-binding enzyme, putative [Mycobacterium avium 104]	518	0	1	518	1	518	0.92	0	941
MAH1462	524	118464624	MAV_1579	putative acyl-CoA dehydrogenase [Mycobacterium avium 104]	524	0	1	524	1	524	0.94	0	975
MAH1463	485	118463898	MAV_1580	AMP-dependent synthetase and ligase [Mycobacterium avium 104]	485	0	1	485	1	485	0.9	0	857
MAH1464	270	118466593	MAV_1581	enoyl-CoA hydratase/isomerase family protein [Mycobacterium avium 104]	268	2	1	268	3	270	0.88	1e-135	475
MAH1465	270	118463324	MAV_1582	enoyl-CoA hydratase/isomerase family protein [Mycobacterium avium 104]	270	0	1	270	1	270	1	1e-156	543
MAH1466	286	118466737	MAV_1583	enoyl-CoA hydratase/isomerase family protein [Mycobacterium avium 104]	260	26	1	260	27	286	0.75	1e-110	390
MAH1467	231	118463727	MAV_1584	hypothetical protein MAV_1584 [Mycobacterium avium 104]	231	0	1	231	1	231	0.9	1e-120	424
MAH1468	296	118464366	MAV_1585	enoyl-CoA hydratase/isomerase family protein [Mycobacterium avium 104]	296	0	1	296	1	296	0.97	1e-165	573
MAH1469	262	118463695	MAV_1586	transcriptional regulator, TetR family protein [Mycobacterium avium 104]	262	0	1	262	1	262	1	1e-147	515
MAH1470	265	118463438	MAV_1587	oxidoreductase, short chain dehydrogenase/reductase family protein [Mycobacterium avium 104]	265	0	1	265	1	265	0.95	1e-140	492
MAH1471	338	118462370	MAV_1588	dihydrodipicolinate synthetase family protein [Mycobacterium avium 104]	338	0	1	338	1	338	1	0	703
MAH1472	80	118467137	MAV_1589	hypothetical protein MAV_1589 [Mycobacterium avium 104]	80	0	1	52	1	52	0.81	1e-17	82
MAH1473	274	118466575	MAV_1590	enoyl-CoA hydratase [Mycobacterium avium 104]	274	0	1	274	1	274	0.94	1e-146	511
MAH1474	400	118463801	MAV_1591	amidohydrolase family protein [Mycobacterium avium 104]	400	0	1	400	1	400	1	0	818
MAH1475	558	118465184	MAV_1592	putative acyl-CoA dehydrogenase [Mycobacterium avium 104]	545	13	1	545	14	558	0.98	0	1074
MAH1476	276	118466634	MAV_1593	amidohydrolase family protein [Mycobacterium avium 104]	276	0	1	276	1	276	1	1e-165	575
MAH1477	348	118467302	MAV_1594	putative acyl-CoA dehydrogenase [Mycobacterium avium 104]	348	0	1	348	1	348	0.95	0	654
MAH1478	397	118463577	MAV_1595	putative acyl-CoA dehydrogenase [Mycobacterium avium 104]	397	0	1	397	1	397	1	0	800
MAH1479	381	118463012	MAV_1596	putative thiolase [Mycobacterium avium 104]	381	0	1	381	1	381	0.97	0	741
MAH1480	408	118465466	MAV_1597	L-carnitine dehydratase/bile acid-inducible protein F [Mycobacterium avium 104]	404	4	1	404	5	408	0.96	0	795
MAH1481	400	118465042	MAV_1598	cytochrome P450 superfamily protein [Mycobacterium avium 104]	400	0	1	400	1	400	1	0	798
MAH1482	280	118465885	MAV_1599	oxidoreductase, short chain dehydrogenase/reductase family protein [Mycobacterium avium 104]	280	0	1	280	1	280	0.88	1e-138	484
MAH1483	550	118463313	MAV_1600	medium chain acyl-CoA synthetase [Mycobacterium avium 104]	550	0	1	550	1	550	0.97	0	1053
MAH1484	210	118462598	MAV_1601	thioesterase family protein [Mycobacterium avium 104]	210	0	1	210	1	210	0.89	1e-107	380
MAH1485	209	118464712	MAV_1602	isochorismatase family protein [Mycobacterium avium 104]	209	0	1	209	1	209	0.83	1e-92	332
MAH1486	337	118465390	MAV_1603	Rieske [2Fe-2S] domain protein [Mycobacterium avium 104]	337	0	1	337	1	337	1	0	739
MAH1487	540	118463615	MAV_1604	steroid monooxygenase [Mycobacterium avium 104]	540	0	1	540	1	540	0.95	0	1030
MAH1488	373	118465740	MAV_1605	hypothetical protein MAV_1605 [Mycobacterium avium 104]	373	0	1	373	1	373	0.95	0	711
MAH1489	414	118464526	MAV_1607	hypothetical protein MAV_1607 [Mycobacterium avium 104]	342	72	1	342	73	414	1	0	694
MAH1490	498	118463967	MAV_1608	Carboxyl transferase domain [Mycobacterium avium 104]	498	0	1	498	1	498	0.96	0	952
MAH1491	411	118466496	MAV_1609	cytochrome P450 family protein [Mycobacterium avium 104]	411	0	1	411	1	411	0.97	0	793
MAH1492	274	118463332	MAV_1610	NAD dependent epimerase/dehydratase family protein [Mycobacterium avium 104]	274	0	1	274	1	274	0.92	1e-139	489
MAH1493	205	118465372	MAV_1611	transcriptional regulator, TetR family protein [Mycobacterium avium 104]	205	0	1	205	1	205	0.87	4e-94	337
MAH1494	634	118462599	MAV_1613	ABC-2 type transporter family protein [Mycobacterium avium 104]	634	0	1	634	1	634	0.86	0	1038
MAH1495	443	118467012	MAV_1614	alcohol dehydrogenase B [Mycobacterium avium 104]	385	58	1	385	59	443	0.9	0	681
MAH1496	410	118464732	MAV_1615	cytochrome P450 superfamily protein [Mycobacterium avium 104]	410	0	1	410	1	410	0.93	0	761
MAH1497	319	118462536	MAV_1617	alpha/beta hydrolase fold domain protein [Mycobacterium avium 104]	319	0	1	319	1	319	0.95	1e-176	611
MAH1498	423	118465518	MAV_1618	acyl-CoA dehydrogenase, C- domain protein [Mycobacterium avium 104]	382	41	1	382	42	423	0.94	0	709
MAH1499	413	118464019	MAV_1620	acyl-CoA dehydrogenase, middle domain protein [Mycobacterium avium 104]	413	0	1	413	1	413	0.86	0	693
MAH1500	655	118466995	MAV_1619	anti-anti-sigma factor [Mycobacterium avium 104]	655	0	1	655	1	655	0.94	0	1191
MAH1501	169	118464859	MAV_1621	hypothetical protein MAV_1621 [Mycobacterium avium 104]	169	0	1	169	1	169	0.73	8e-68	249
MAH1502	496	118462583	MAV_1622	oxidoreductase molybdopterin binding domain protein [Mycobacterium avium 104]	496	0	1	496	1	496	0.94	0	974
MAH1503	100	118464130	MAV_1624	hypothetical protein MAV_1624 [Mycobacterium avium 104]	100	0	1	100	1	100	1	4e-54	202
MAH1504	123	118463281	MAV_1623	hypothetical protein MAV_1623 [Mycobacterium avium 104]	123	0	1	99	1	99	0.99	3e-52	197
MAH1505	402	118465595	MAV_1625	amidohydrolase family protein [Mycobacterium avium 104]	402	0	1	402	1	402	1	0	833
MAH1506	343	118462839	MAV_1626	hypothetical protein MAV_1626 [Mycobacterium avium 104]	343	0	1	343	1	343	1	0	672
MAH1507	498	118464772	MAV_1627	feruloyl-CoA synthetase [Mycobacterium avium 104]	498	0	1	498	1	498	1	0	995
MAH1508	311	118463361	MAV_1628	putative acyl-CoA dehydrogenase [Mycobacterium avium 104]	311	0	1	311	1	311	0.94	1e-165	574
MAH1509	382	118466384	MAV_1629	putative acyl-CoA dehydrogenase [Mycobacterium avium 104]	382	0	1	382	1	382	0.87	0	687
MAH1510	375	118467167	MAV_1630	putative acyl-CoA dehydrogenase [Mycobacterium avium 104]	365	10	1	365	11	375	0.98	0	740
MAH1511	415	118462397	MAV_1631	putative acyl-CoA dehydrogenase [Mycobacterium avium 104]	356	59	1	356	60	415	0.81	1e-162	564
MAH1512	283	118463103	MAV_1632	hypothetical protein MAV_1632 [Mycobacterium avium 104]	283	0	1	283	1	283	0.9	1e-146	512
MAH1513	238	118465823	MAV_1633	NAD dependent epimerase/dehydratase family protein [Mycobacterium avium 104]	238	0	1	238	1	238	0.93	1e-121	427
MAH1514	273	118462558	MAV_1634	transcriptional regulator, GntR family protein [Mycobacterium avium 104]	273	0	1	273	1	273	0.92	1e-137	482
MAH1515	804	118463297	MAV_1635	caib/baif family protein [Mycobacterium avium 104]	806	-2	3	806	1	804	0.95	0	1538
MAH1516	63	118466576	MAV_1636	hypothetical protein MAV_1636 [Mycobacterium avium 104]	63	0	1	63	1	63	1	3e-32	130
MAH1517	411	118467232	MAV_1637	cytochrome P450 superfamily protein [Mycobacterium avium 104]	431	-20	21	431	1	411	0.97	0	803
MAH1518	377	118464972	MAV_1638	Rieske [2Fe-2S] domain protein [Mycobacterium avium 104]	375	2	1	375	3	377	0.96	0	768
MAH1519	578	118465738	MAV_1639	AMP-binding enzyme, putative [Mycobacterium avium 104]	521	57	1	521	58	578	0.91	0	951
MAH1520	141	118463558	MAV_1640	hypothetical protein MAV_1640 [Mycobacterium avium 104]	141	0	1	141	1	141	1	5e-80	289
MAH1521	197	118463852	MAV_1641	hypothetical protein MAV_1641 [Mycobacterium avium 104]	176	21	1	176	22	197	0.91	4e-88	317
MAH1522	145	118462439	MAV_1642	MaoC like domain, putative [Mycobacterium avium 104]	140	5	1	140	6	145	0.99	6e-81	292
MAH1523	488	118462843	MAV_1643	aldehyde dehydrogenase [Mycobacterium avium 104]	488	0	1	488	1	488	0.92	0	906
MAH1524	450	118465344	MAV_1645	hypothetical protein MAV_1645 [Mycobacterium avium 104]	450	0	1	450	1	450	0.93	0	856
MAH1525	381	118463496	MAV_1644	Rieske [2Fe-2S] domain protein [Mycobacterium avium 104]	381	0	1	381	1	381	1	0	785
MAH1526	302	118467158	MAV_1646	transcriptional regulator, MerR family protein [Mycobacterium avium 104]	302	0	1	302	1	302	0.93	1e-155	541
MAH1527	240	118464458	MAV_1648	secreted protein [Mycobacterium avium 104]	240	0	1	240	1	240	0.88	1e-123	433
MAH1529	232	118463013	MAV_1651	holo-[acyl-carrier-protein] synthase [Mycobacterium avium 104]	125	107	1	125	108	232	0.8	5e-52	197
MAH1530	473	118462467	MAV_1652	peptidase M20 [Mycobacterium avium 104]	446	27	1	429	28	456	0.85	0	716
MAH1531	157	118467041	MAV_1653	alkyl hydroperoxide reductase/ Thiol specific antioxidant/ Mal allergen [Mycobacterium avium 104]	157	0	1	157	1	157	0.99	3e-87	313
MAH1532	86	118466181	MAV_1655	hypothetical protein MAV_1655 [Mycobacterium avium 104]	75	11	1	51	12	62	0.98	3e-23	100
MAH1533	579	118462498	MAV_1654	hypothetical protein MAV_1654 [Mycobacterium avium 104]	579	0	1	579	1	579	0.92	0	1094
MAH1534	88	118465636	MAV_1656	hypothetical protein MAV_1656 [Mycobacterium avium 104]	88	0	1	88	1	88	0.99	9e-51	191
MAH1535	412	118465052	MAV_1658	hypothetical protein MAV_1658 [Mycobacterium avium 104]	412	0	1	412	1	412	0.97	0	810
MAH1536	783	118463097	MAV_1659	mmpl family protein [Mycobacterium avium 104]	784	-1	2	784	1	783	0.84	0	1237
MAH1537	297	118462410	MAV_1660	hypothetical protein MAV_1660 [Mycobacterium avium 104]	297	0	1	297	1	297	0.69	1e-106	379
MAH1538	398	118467259	MAV_1661	ErfK/YbiS/YcfS/YnhG family protein [Mycobacterium avium 104]	379	19	14	379	33	398	0.96	0	727
MAH1539	166	118466415	MAV_1662	hypothetical protein MAV_1662 [Mycobacterium avium 104]	141	25	1	141	26	166	0.65	2e-44	171
MAH1540	215	118464888	MAV_1664	oligoribonuclease [Mycobacterium avium 104]	215	0	1	200	1	200	0.99	1e-111	394
MAH1541	521	118465438	MAV_1665	conserved ATP-binding protein [Mycobacterium avium 104]	521	0	1	513	1	513	0.9	0	880
MAH1542	504	118467009	MAV_1667	permease of the major facilitator superfamily protein [Mycobacterium avium 104]	431	73	6	411	79	484	0.79	1e-180	624
MAH1543	269	118464794	MAV_1668	hypothetical protein MAV_1668 [Mycobacterium avium 104]	253	16	1	253	17	269	0.74	1e-105	375
MAH1544	218	118462743	MAV_1669	transcriptional regulator, TetR family protein [Mycobacterium avium 104]	197	21	1	197	22	218	0.86	3e-91	327
MAH1545	533	118465058	MAV_1670	Carboxyl transferase domain [Mycobacterium avium 104]	533	0	1	533	1	533	0.94	0	1001
MAH1546	671	118465868	MAV_1671	acetyl-/propionyl-coenzyme A carboxylase alpha chain [Mycobacterium avium 104]	671	0	1	671	1	671	0.94	0	1226
MAH1547	388	118466232	MAV_1672	putative acyl-CoA dehydrogenase [Mycobacterium avium 104]	388	0	1	388	1	388	0.91	0	694
MAH1548	166	118466716	MAV_1673	MoaC domain protein [Mycobacterium avium 104]	166	0	1	166	1	166	1	3e-93	333
MAH1549	273	118462754	MAV_1674	CitE protein [Mycobacterium avium 104]	273	0	1	273	1	273	0.97	1e-148	519
MAH1550	363	118466239	MAV_1675	pyruvate dehydrogenase E1 component, alpha subunit [Mycobacterium avium 104]	363	0	1	363	1	363	0.97	0	711
MAH1551	351	118463912	MAV_1676	pyruvate dehydrogenase E1 component subunit beta [Mycobacterium avium 104]	351	0	1	351	1	351	1	0	709
MAH1552	388	118462619	MAV_1677	dihydrolipoamide acetyltransferase [Mycobacterium avium 104]	388	0	1	388	1	388	0.96	0	714
MAH1553	256	118463318	MAV_1678	enoyl-CoA hydratase/isomerase family protein [Mycobacterium avium 104]	256	0	1	256	1	256	0.79	1e-109	387
MAH1554	136	118464104	MAV_1679	hypothetical protein MAV_1679 [Mycobacterium avium 104]	136	0	1	136	1	136	1	2e-78	284
MAH1555	305	118464280	MAV_5093	transposase [Mycobacterium avium 104]	305	0	1	305	1	305	1	0	627
MAH1556	114	118465469	MAV_5035	ISAfe7, transposase OrfA [Mycobacterium avium 104]	114	0	1	114	1	114	0.9	3e-55	206
MAH1557	227	118464823	MAV_1682	serine esterase, cutinase family protein [Mycobacterium avium 104]	219	8	25	219	33	227	0.91	1e-100	358
MAH1558	102	118465670	MAV_1683	hypothetical protein MAV_1683 [Mycobacterium avium 104]	102	0	1	102	1	102	1	1e-55	207
MAH1559	415	118462652	MAV_1685	alpha/beta hydrolase fold domain protein [Mycobacterium avium 104]	415	0	1	415	1	415	0.87	0	726
MAH1560	491	118463221	MAV_1686	acyltransferase, ws/dgat/mgat subfamily protein [Mycobacterium avium 104]	491	0	1	491	1	491	0.91	0	865
MAH1561	605	118464146	MAV_1687	acyltransferase family protein [Mycobacterium avium 104]	583	22	1	583	23	605	0.86	0	975
MAH1562	378	118465907	MAV_3220	glycerol-3-phosphate acyltransferase [Mycobacterium avium 104]	633	-255	61	231	198	370	0.42	1e-30	127
MAH1563	114	118464273	MAV_3272	ISAfe7, transposase OrfA [Mycobacterium avium 104]	114	0	1	114	1	114	1	4e-60	223
MAH1564	281	118463539	MAV_3271	transposase [Mycobacterium avium 104]	279	2	1	279	3	281	1	1e-165	574
MAH1565	374	118465907	MAV_3220	glycerol-3-phosphate acyltransferase [Mycobacterium avium 104]	633	-259	274	631	3	354	0.31	3e-31	129
MAH1566	689	118465739	MAV_1692	ABC-type transporter, permease components [Mycobacterium avium 104]	689	0	1	689	1	689	0.79	0	1040
MAH1567	160	118465023	MAV_1694	single-strand binding protein [Mycobacterium avium 104]	160	0	1	160	1	160	0.88	3e-78	284
MAH1568	558	118464295	MAV_1695	ABC-transporter protein, ATP binding component [Mycobacterium avium 104]	558	0	1	558	1	558	0.95	0	1055
MAH1569	1617	118462883	MAV_1696	NAD-glutamate dehydrogenase [Mycobacterium avium 104]	1632	-15	16	1619	1	1604	0.94	0	2947
MAH1570	281	118462730	MAV_1698	hypothetical protein MAV_1698 [Mycobacterium avium 104]	223	58	1	223	59	281	1	1e-124	438
MAH1571	343	118467294	MAV_1699	hypothetical protein MAV_1699 [Mycobacterium avium 104]	336	7	14	336	21	343	1	0	665
MAH1572	521	118466250	MAV_1700	alpha-amylase family protein [Mycobacterium avium 104]	538	-17	18	538	1	521	0.93	0	1020
MAH1573	141	118465854	MAV_1701	protozoan/cyanobacterial globin family protein [Mycobacterium avium 104]	129	12	1	129	13	141	1	4e-73	266
MAH1574	215	118464205	MAV_1702	HNH endonuclease family protein [Mycobacterium avium 104]	215	0	1	215	1	215	1	1e-129	452
MAH1575	76	118463696	MAV_1703	hypothetical protein MAV_1703 [Mycobacterium avium 104]	76	0	1	76	1	76	0.76	2e-32	130
MAH1576	155	118464027	MAV_1705	hypothetical protein MAV_1705 [Mycobacterium avium 104]	155	0	1	155	1	155	0.9	4e-74	270
MAH1577	863	118462256	MAV_1704	aminopeptidase N [Mycobacterium avium 104]	863	0	1	863	1	863	0.93	0	1599
MAH1578	207	118467334	MAV_1706	conserved hypothetical protein, putative [Mycobacterium avium 104]	207	0	1	207	1	207	0.92	1e-111	393
MAH1579	159	118466601	MAV_1707	ribose 5-phosphate isomerase [Mycobacterium avium 104]	159	0	1	159	1	159	1	5e-91	326
MAH1580	268	118465909	MAV_1708	endonuclease VIII and dna n-glycosylase with an ap lyase activity [Mycobacterium avium 104]	268	0	1	268	1	268	1	1e-161	561
MAH1581	396	118464021	MAV_1709	carboxylesterase, putative [Mycobacterium avium 104]	396	0	1	396	1	396	0.94	0	775
MAH1582	464	118463791	MAV_1712	trigger factor [Mycobacterium avium 104]	464	0	1	441	1	441	0.96	0	805
MAH1583	199	118462557	MAV_1713	Clp protease [Mycobacterium avium 104]	199	0	1	199	1	199	0.99	1e-110	389
MAH1584	211	118462339	MAV_1714	Clp protease [Mycobacterium avium 104]	211	0	1	211	1	211	0.94	1e-110	391
MAH1585	327	118466904	MAV_1715	homocysteine S-methyltransferase [Mycobacterium avium 104]	291	36	1	291	37	327	0.89	1e-146	513
MAH1586	426	118466554	MAV_1716	ATP-dependent Clp protease, ATP-binding subunit ClpX [Mycobacterium avium 104]	426	0	1	426	1	426	0.99	0	822
MAH1587	656	118466031	MAV_1717	pyruvate synthase [Mycobacterium avium 104]	656	0	1	656	1	656	1	0	1294
MAH1588	363	118465140	MAV_1718	alpha oxoglutarate ferredoxin oxidoreductase, beta subunit [Mycobacterium avium 104]	363	0	1	363	1	363	0.94	0	689
MAH1589	207	118464652	MAV_1719	molybdopterin-guanine dinucleotide biosynthesis protein A [Mycobacterium avium 104]	197	10	1	197	11	207	0.91	5e-97	347
MAH1590	177	118466908	MAV_1722	secreted protein [Mycobacterium avium 104]	146	31	69	146	100	177	0.85	3e-36	144
MAH1591	419	118462668	MAV_1723	saccharopine dehydrogenase [Mycobacterium avium 104]	419	0	1	419	1	419	0.91	0	751
MAH1592	882	118463457	MAV_1724	valyl-tRNA synthetase [Mycobacterium avium 104]	882	0	1	882	1	882	0.96	0	1736
MAH1593	485	118464061	MAV_1725	FolC protein [Mycobacterium avium 104]	485	0	1	485	1	485	0.85	0	786
MAH1594	125	118463661	MAV_1726	hypothetical protein MAV_1726 [Mycobacterium avium 104]	125	0	1	125	1	125	0.66	7e-42	162
MAH1595	136	118464230	MAV_1727	nucleoside diphosphate kinase [Mycobacterium avium 104]	136	0	1	136	1	136	0.99	3e-73	266
MAH1596	949	118465085	MAV_1728	Rne protein [Mycobacterium avium 104]	949	0	1	834	1	834	0.84	0	906
MAH1597	103	118465878	MAV_1729	ribosomal protein L21 [Mycobacterium avium 104]	103	0	1	103	1	103	1	3e-54	202
MAH1598	88	118465691	MAV_1730	ribosomal protein L27 [Mycobacterium avium 104]	88	0	1	88	1	88	1	5e-46	175
MAH1599	492	118466067	MAV_1731	Spo0B-associated GTP-binding protein [Mycobacterium avium 104]	492	0	1	492	1	492	0.83	0	797
MAH1600	367	118462555	MAV_1732	glutamate 5-kinase [Mycobacterium avium 104]	367	0	1	367	1	367	0.92	0	641
MAH1601	216	118466300	MAV_1733	transcriptional regulator, TetR family protein [Mycobacterium avium 104]	216	0	29	216	29	216	0.94	3e-99	354
MAH1602	425	118466959	MAV_1734	putative cytochrome P450 124 [Mycobacterium avium 104]	425	0	1	425	1	425	0.97	0	822
MAH1603	343	118464883	MAV_1735	NAD-dependent deacetylase 1 [Mycobacterium avium 104]	282	61	1	265	62	326	0.91	1e-138	486
MAH1604	680	118464022	MAV_1737	glutamine-dependent NAD+ synthetase [Mycobacterium avium 104]	680	0	1	680	1	680	0.92	0	1249
MAH1605	135	118464528	MAV_1738	hypothetical protein MAV_1738 [Mycobacterium avium 104]	135	0	1	135	1	135	0.89	4e-62	229
MAH1606	234	118462798	MAV_1739	3-isopropylmalate dehydratase small subunit [Mycobacterium avium 104]	189	45	1	189	46	234	1	1e-107	380
MAH1607	707	118466254	MAV_1740	3-isopropylmalate dehydratase large subunit [Mycobacterium avium 104]	413	294	1	413	295	707	0.92	0	755
MAH1608	476	118466464	MAV_1742	MmgE/PrpD family protein [Mycobacterium avium 104]	476	0	1	476	1	476	0.93	0	879
MAH1609	270	118463352	MAV_1744	transcriptional regulator, GntR family protein [Mycobacterium avium 104]	267	3	1	267	4	270	0.9	1e-133	467
MAH1610	292	118463956	MAV_1743	kinase, pfkB family protein [Mycobacterium avium 104]	283	9	1	283	10	292	0.77	1e-118	419
MAH1611	731	118464838	MAV_1745	adenylate and Guanylate cyclase catalytic domain protein [Mycobacterium avium 104]	731	0	1	731	1	731	0.96	0	1374
MAH1612	332	118466400	MAV_3202	probable conserved transmembrane protein [Mycobacterium avium 104]	473	-141	154	464	19	329	0.66	1e-111	394
MAH1613	435	118466394	MAV_1747	gamma-glutamyl phosphate reductase [Mycobacterium avium 104]	435	0	1	435	1	435	0.91	0	758
MAH1614	291	118466932	MAV_1748	ATPase associated with various cellular activities [Mycobacterium avium 104]	291	0	1	291	1	291	1	1e-162	564
MAH1615	482	118462667	MAV_1749	hypothetical protein MAV_1749 [Mycobacterium avium 104]	482	0	1	482	1	482	0.91	0	862
MAH1616	212	118463368	MAV_1750	nicotinate (nicotinamide) nucleotide adenylyltransferase [Mycobacterium avium 104]	213	-1	2	213	1	212	1	1e-122	432
MAH1617	131	118463750	MAV_1751	hypothetical protein MAV_1751 [Mycobacterium avium 104]	131	0	1	131	1	131	0.81	1e-57	215
MAH1618	224	118464523	MAV_1752	phosphoglycerate mutase family protein [Mycobacterium avium 104]	224	0	1	224	1	224	0.93	1e-119	422
MAH1619	249	118463634	MAV_1753	hypothetical protein MAV_1753 [Mycobacterium avium 104]	249	0	1	249	1	249	0.88	1e-131	459
MAH1620	277	118464386	MAV_1754	DegV family protein [Mycobacterium avium 104]	277	0	1	255	1	255	0.79	1e-110	392
MAH1621	968	118466765	MAV_1755	MmpL4 protein [Mycobacterium avium 104]	968	0	1	968	1	968	0.91	0	1736
MAH1622	163	118464951	MAV_1756	Mmps1 protein [Mycobacterium avium 104]	130	33	15	130	48	163	1	2e-64	238
MAH1623	361	118463978	MAV_1757	dihydrodipicolinate reductase, N-terminus domain protein [Mycobacterium avium 104]	361	0	1	361	1	361	0.95	0	700
MAH1624	216	118463397	MAV_1758	hypothetical protein MAV_1758 [Mycobacterium avium 104]	216	0	1	216	1	216	0.63	2e-64	239
MAH1625	580	118466517	MAV_1759	acyl-CoA synthase [Mycobacterium avium 104]	570	10	1	570	11	580	0.97	0	1111
MAH1626	376	118462506	MAV_1760	hypothetical protein MAV_1760 [Mycobacterium avium 104]	376	0	1	376	1	376	0.94	0	707
MAH1627	1014	118465611	MAV_1761	MmpL10 protein [Mycobacterium avium 104]	1014	0	1	1014	1	1014	0.87	0	1679
MAH1628	665	118463607	MAV_1762	condensation domain protein [Mycobacterium avium 104]	473	192	1	473	193	665	0.94	0	925
MAH1629	3679	118466712	MAV_1763	tylactone synthase modules 4 & 5 [Mycobacterium avium 104]	3679	0	1	3666	1	3666	0.92	0	6610
MAH1630	140	118467253	MAV_1764	pyridoxamine 5'-phosphate oxidase family protein [Mycobacterium avium 104]	140	0	1	140	1	140	1	2e-76	277
MAH1631	368	118464845	MAV_1765	pimeloyl-CoA dehydrogenase [Mycobacterium avium 104]	368	0	1	368	1	368	0.96	0	694
MAH1632	386	118466996	MAV_1766	acyl-CoA dehydrogenase domain protein [Mycobacterium avium 104]	386	0	1	386	1	386	0.96	0	750
MAH1633	286	118466311	MAV_1767	competence protein ComEA helix-hairpin-helix repeat region [Mycobacterium avium 104]	286	0	1	286	1	286	0.73	1e-112	397
MAH1634	500	118463280	MAV_1768	competence protein [Mycobacterium avium 104]	500	0	1	469	1	469	0.71	0	635
MAH1635	325	118462813	MAV_1769	DNA polymerase III, delta subunit [Mycobacterium avium 104]	325	0	1	325	1	325	0.82	1e-142	498
MAH1636	86	118464716	MAV_1770	ribosomal protein S20 [Mycobacterium avium 104]	86	0	1	86	1	86	0.99	8e-42	161
MAH1637	138	118463026	MAV_3438	hypothetical protein MAV_3438 [Mycobacterium avium 104]	887	-749	23	141	19	122	0.36	6e-06	44
MAH1638	420	118463026	MAV_3438	hypothetical protein MAV_3438 [Mycobacterium avium 104]	887	-467	158	510	1	358	0.32	5e-48	185
MAH1639	325	118463027	MAV_1772	hypothetical protein MAV_1772 [Mycobacterium avium 104]	325	0	1	325	1	325	1	0	640
MAH1640	350	118462490	MAV_1773	hypothetical protein MAV_1773 [Mycobacterium avium 104]	350	0	1	350	1	350	0.91	0	645
MAH1641	338	118466889	MAV_1774	ribonuclease Z [Mycobacterium avium 104]	280	58	1	280	59	338	0.8	1e-125	443
MAH1642	142	118466251	MAV_1776	CBS domain protein [Mycobacterium avium 104]	142	0	1	142	1	142	0.84	3e-59	220
MAH1643	790	118465440	MAV_1778	GTP-binding protein LepA [Mycobacterium avium 104]	644	146	1	644	147	790	0.95	0	1197
MAH1644	252	118464267	MAV_1779	LppR protein [Mycobacterium avium 104]	252	0	1	252	1	252	0.82	1e-114	405
MAH1645	679	118463965	MAV_1780	glycoside hydrolase [Mycobacterium avium 104]	679	0	1	679	1	679	0.98	0	1382
MAH1646	91	118463346	MAV_1781	hypothetical protein MAV_1781 [Mycobacterium avium 104]	64	27	1	64	28	91	0.8	5e-25	105
MAH1647	343	118463184	MAV_1782	sulfate ABC transporter, sulfate-binding protein [Mycobacterium avium 104]	343	0	1	343	1	343	0.96	0	667
MAH1648	323	118463091	MAV_1783	sulfate ABC transporter, permease protein CysT [Mycobacterium avium 104]	290	33	1	290	34	323	0.85	1e-134	472
MAH1649	272	118465860	MAV_1784	sulfate ABC transporter, permease protein CysW [Mycobacterium avium 104]	272	0	1	272	1	272	0.96	1e-144	505
MAH1650	362	118465142	MAV_1785	sulfate/thiosulfate import ATP-binding protein CysA [Mycobacterium avium 104]	362	0	1	362	1	362	0.96	0	680
MAH1651	247	118464214	MAV_1786	phosphoadenosine phosphosulfate reductase [Mycobacterium avium 104]	247	0	1	247	1	247	0.92	1e-132	463
MAH1652	555	118463702	MAV_1787	sulfite reductase [ferredoxin] 2 [Mycobacterium avium 104]	569	-14	15	569	1	555	1	0	1131
MAH1653	390	118463403	MAV_1789	putative oxygen-independent coproporphyrinogen III oxidase [Mycobacterium avium 104]	390	0	1	390	1	390	0.9	0	717
MAH1654	413	118462832	MAV_1790	hypothetical protein MAV_1790 [Mycobacterium avium 104]	413	0	1	413	1	413	0.89	0	728
MAH1655	424	118464695	MAV_5116	transposase, Mutator family protein [Mycobacterium avium 104]	424	0	1	424	1	424	1	0	821
MAH1656	450	118466860	MAV_1792	anthranilate synthase component I [Mycobacterium avium 104]	450	0	1	450	1	450	0.9	0	769
MAH1657	345	118466518	MAV_1793	Fatty acid desaturase [Mycobacterium avium 104]	338	7	1	338	8	345	1	0	686
MAH1658	361	118465616	MAV_1794	transcriptional regulator, MerR family protein [Mycobacterium avium 104]	288	73	1	288	74	361	0.95	1e-153	535
MAH1659	498	118463728	MAV_1795	flavin-binding monooxygenase [Mycobacterium avium 104]	498	0	1	484	1	484	0.98	0	973
MAH1660	306	118463990	MAV_1796	hypothetical protein MAV_1796 [Mycobacterium avium 104]	306	0	1	306	1	306	1	1e-180	624
MAH1661	282	118463845	MAV_1797	oxidoreductase, short chain dehydrogenase/reductase family protein [Mycobacterium avium 104]	282	0	1	282	1	282	0.85	1e-137	480
MAH1662	334	118464610	MAV_1798	alpha/beta hydrolase fold domain protein [Mycobacterium avium 104]	305	29	1	305	30	334	1	1e-180	624
MAH1663	138	118462734	MAV_1800	hypothetical protein MAV_1800 [Mycobacterium avium 104]	138	0	1	138	1	138	1	9e-82	295
MAH1664	222	118463333	MAV_1801	TetR-family protein transcriptional regulator [Mycobacterium avium 104]	222	0	1	222	1	222	0.79	3e-93	334
MAH1665	376	118463465	MAV_1802	2,3-dihydroxybiphenyl-1,2-dioxygenase [Mycobacterium avium 104]	381	-5	6	381	1	376	1	0	781
MAH1666	313	118466125	MAV_1803	2-hydroxyhepta-2,4-diene-1,7-dioate isomerase [Mycobacterium avium 104]	313	0	1	313	1	313	0.95	1e-169	588
MAH1667	488	118466916	MAV_1804	monooxygenase, FAD-binding [Mycobacterium avium 104]	475	13	1	475	14	488	1	0	953
MAH1668	424	118464695	MAV_5116	transposase, Mutator family protein [Mycobacterium avium 104]	424	0	1	424	1	424	1	0	821
MAH1669	276	118466439	MAV_1806	LprM protein [Mycobacterium avium 104]	225	51	5	225	56	276	0.87	1e-107	380
MAH1670	488	118466050	MAV_1807	virulence factor mce family protein [Mycobacterium avium 104]	475	13	12	475	25	488	0.94	0	861
MAH1671	218	118463144	MAV_2545	hypothetical protein MAV_2545 [Mycobacterium avium 104]	81	137	1	76	141	216	0.76	2e-28	119
MAH1672	278	118464388	MAV_1809	short-chain dehydrogenase/reductase SDR [Mycobacterium avium 104]	265	13	1	265	14	278	1	1e-151	526
MAH1673	275	118463073	MAV_1810	carveol dehydrogenase [Mycobacterium avium 104]	289	-14	15	289	1	275	1	1e-154	538
MAH1674	275	118467171	MAV_1811	enoyl-CoA hydratase/isomerase family protein [Mycobacterium avium 104]	275	0	1	275	1	275	1	1e-162	564
MAH1675	259	118467201	MAV_1812	3-hydroxyacyl-CoA dehydrogenase type-2 [Mycobacterium avium 104]	259	0	1	259	1	259	0.89	1e-125	440
MAH1676	365	118466649	MAV_1813	putative acyl-CoA dehydrogenase [Mycobacterium avium 104]	365	0	1	365	1	365	0.88	0	643
MAH1677	382	118465364	MAV_1814	putative acyl-CoA dehydrogenase [Mycobacterium avium 104]	382	0	1	382	1	382	0.97	0	735
MAH1678	289	118464511	MAV_1815	short-chain dehydrogenase/reductase SDR [Mycobacterium avium 104]	289	0	1	289	1	289	0.87	1e-141	494
MAH1679	407	118463345	MAV_1816	hypothetical protein MAV_1816 [Mycobacterium avium 104]	407	0	1	407	1	407	0.9	0	706
MAH1680	386	118462845	MAV_1817	thiolase family protein [Mycobacterium avium 104]	386	0	1	386	1	386	1	0	780
MAH1681	269	118466393	MAV_1818	enoyl-CoA hydratase [Mycobacterium avium 104]	269	0	1	269	1	269	1	1e-149	520
MAH1682	131	118465499	MAV_1819	esterase [Mycobacterium avium 104]	131	0	1	131	1	131	0.87	4e-63	233
MAH1683	278	118464491	MAV_1820	hypothetical protein MAV_1820 [Mycobacterium avium 104]	278	0	1	278	1	278	0.88	1e-136	477
MAH1684	236	118463919	MAV_1821	regulatory protein GntR, HTH [Mycobacterium avium 104]	246	-10	11	246	1	236	0.93	1e-116	412
MAH1685	380	118464119	MAV_1822	long-chain specific acyl-CoA dehydrogenase [Mycobacterium avium 104]	380	0	1	380	1	380	1	0	773
MAH1686	332	118463495	MAV_1823	putative acyl-CoA dehydrogenase [Mycobacterium avium 104]	332	0	1	332	1	332	0.94	1e-177	614
MAH1687	406	118462772	MAV_1824	acyl-CoA dehydrogenase family protein [Mycobacterium avium 104]	318	88	1	318	89	406	1	0	633
MAH1688	498	118466721	MAV_1825	aldehyde dehydrogenase family protein [Mycobacterium avium 104]	498	0	1	498	1	498	0.98	0	975
MAH1689	403	118462387	MAV_1826	L-carnitine dehydratase/bile acid-inducible protein F [Mycobacterium avium 104]	403	0	1	403	1	403	0.93	0	755
MAH1690	278	118466943	MAV_1827	hypothetical protein MAV_1827 [Mycobacterium avium 104]	214	64	1	214	65	278	0.94	1e-113	402
MAH1691	272	118467096	MAV_1828	hypothetical protein MAV_1828 [Mycobacterium avium 104]	214	58	1	214	59	272	1	1e-119	422
MAH1692	270	118466537	MAV_1829	retinol dehydrogenase 14 [Mycobacterium avium 104]	270	0	1	270	1	270	1	1e-152	530
MAH1693	350	118464534	MAV_1830	dihydrodipicolinate reductase, N-terminus domain protein [Mycobacterium avium 104]	360	-10	11	360	1	350	1	0	707
MAH1694	250	118463960	MAV_1832	2,5-dichloro-2,5-cyclohexadiene-1,4-diol dehydrogenase [Mycobacterium avium 104]	250	0	1	250	1	250	0.84	1e-114	403
MAH1695	303	118463356	MAV_1833	peroxisomal hydratase-dehydrogenase-epimerase (HDE) (Multifunctionalbeta-oxidation protein) (MFP) [Mycobacterium avium 104]	303	0	1	303	1	303	0.88	1e-150	523
MAH1696	488	118462805	MAV_1834	acetyl-CoA hydrolase/transferase [Mycobacterium avium 104]	396	92	1	396	93	488	0.91	0	705
MAH1697	381	118466935	MAV_1835	acyl-CoA dehydrogenase protein [Mycobacterium avium 104]	381	0	1	381	1	381	1	0	766
MAH1698	383	118467152	MAV_1837	amidohydrolase 2 [Mycobacterium avium 104]	383	0	1	383	1	383	0.96	0	787
MAH1699	373	118463775	MAV_1838	acyl-CoA dehydrogenase protein [Mycobacterium avium 104]	373	0	1	373	1	373	1	0	737
MAH1700	496	118464263	MAV_1839	cyclohex-1-ene-1-carboxylate:CoA ligase [Mycobacterium avium 104]	497	-1	2	497	1	496	0.98	0	964
MAH1701	283	118466225	MAV_1840	hydrolase, alpha/beta fold family protein, putative [Mycobacterium avium 104]	283	0	1	283	1	283	1	1e-160	556
MAH1702	406	118466806	MAV_1841	cytochrome P450 superfamily protein [Mycobacterium avium 104]	406	0	1	406	1	406	1	0	828
MAH1703	384	118462846	MAV_1842	lipid-transfer protein [Mycobacterium avium 104]	384	0	1	384	1	384	0.93	0	706
MAH1704	513	118463225	MAV_1843	AMP-dependent synthetase and ligase [Mycobacterium avium 104]	504	9	1	504	10	513	0.94	0	926
MAH1705	99	118463982	MAV_1844	hypothetical protein MAV_1844 [Mycobacterium avium 104]	99	0	1	99	1	99	1	3e-52	196
MAH1706	300	118464454	MAV_1846	hydrolase, alpha/beta fold family protein [Mycobacterium avium 104]	300	0	1	300	1	300	0.86	1e-148	519
MAH1707	86	118462880	MAV_3349	acyl-CoA synthase [Mycobacterium avium 104]	447	-361	376	445	1	70	0.74	2e-24	104
MAH1708	743	118462880	MAV_3349	acyl-CoA synthase [Mycobacterium avium 104]	447	296	1	360	366	725	0.72	1e-148	518
MAH1709	462	118465820	MAV_1847	acyltransferase, ws/dgat/mgat subfamily protein [Mycobacterium avium 104]	462	0	1	462	1	462	0.96	0	887
MAH1710	327	118465224	MAV_1849	dihydroflavonol-4-reductase family protein [Mycobacterium avium 104]	327	0	1	327	1	327	0.92	1e-168	583
MAH1711	276	118467126	MAV_1848	enoyl-CoA hydratase/isomerase [Mycobacterium avium 104]	276	0	1	276	1	276	0.95	1e-151	528
MAH1712	212	118466663	MAV_1850	hypothetical protein MAV_1850 [Mycobacterium avium 104]	214	-2	3	214	1	212	1	1e-115	409
MAH1713	410	118467235	MAV_1851	amidohydrolase family protein [Mycobacterium avium 104]	410	0	1	410	1	410	1	0	863
MAH1714	201	118466683	MAV_1852	transcriptional regulator, TetR family protein [Mycobacterium avium 104]	209	-8	9	209	1	201	1	1e-115	405
MAH1715	81	118462857	MAV_1853	MFS transporter [Mycobacterium avium 104]	81	0	1	81	1	81	1	1e-42	164
MAH1716	97	118462591	MAV_0752	transposase [Mycobacterium avium 104]	345	-248	249	345	1	97	1	1e-57	214
MAH1717	424	118464695	MAV_5116	transposase, Mutator family protein [Mycobacterium avium 104]	424	0	1	424	1	424	1	0	821
MAH1718	245	118464536	MAV_1856	transposase [Mycobacterium avium 104]	261	-16	17	261	1	245	0.91	1e-126	444
MAH1719	368	118465642	MAV_1857	oxygenase KshA [Mycobacterium avium 104]	368	0	1	368	1	368	1	0	785
MAH1720	210	118466227	MAV_1858	transcriptional regulator, TetR family protein [Mycobacterium avium 104]	210	0	1	210	1	210	0.85	3e-97	347
MAH1721	332	118463008	MAV_1859	iron-sulfur cluster-binding protein, Rieske family protein [Mycobacterium avium 104]	332	0	1	332	1	332	1	0	704
MAH1722	246	118463803	MAV_1860	hypothetical protein MAV_1860 [Mycobacterium avium 104]	246	0	1	246	1	246	1	1e-145	509
MAH1723	236	118466823	MAV_2582	hypothetical protein MAV_2582 [Mycobacterium avium 104]	340	-104	104	337	3	233	0.82	1e-105	374
MAH1724	106	118466823	MAV_2582	hypothetical protein MAV_2582 [Mycobacterium avium 104]	340	-234	1	101	1	101	0.59	7e-30	122
MAH1725	141	118465762	MAV_1862	hypothetical protein MAV_1862 [Mycobacterium avium 104]	141	0	1	141	1	141	1	2e-76	277
MAH1726	395	118466636	MAV_1863	beta-ketoadipyl CoA thiolase [Mycobacterium avium 104]	395	0	1	395	1	395	0.94	0	713
MAH1727	153	118463781	MAV_1864	MaoC domain protein [Mycobacterium avium 104]	152	1	1	152	2	153	0.99	3e-82	297
MAH1728	403	118464396	MAV_1865	DitF protein [Mycobacterium avium 104]	403	0	1	403	1	403	0.94	0	766
MAH1729	520	118462852	MAV_1867	AMP-dependent synthetase and ligase [Mycobacterium avium 104]	520	0	1	520	1	520	0.94	0	953
MAH1730	229	118467247	MAV_1866	hypothetical protein MAV_1866 [Mycobacterium avium 104]	155	74	1	155	75	229	0.99	2e-86	312
MAH1731	132	118462446	MAV_2588	transcriptional regulator, TetR family protein [Mycobacterium avium 104]	432	-300	308	429	1	125	0.59	2e-32	131
MAH1732	285	118462446	MAV_2588	transcriptional regulator, TetR family protein [Mycobacterium avium 104]	432	-147	6	343	5	276	0.61	3e-84	305
MAH1733	104	118464482	MAV_1870	hypothetical protein MAV_1870 [Mycobacterium avium 104]	104	0	1	104	1	104	0.84	2e-46	177
MAH1734	145	118463737	MAV_1872	amidohydrolase 2 [Mycobacterium avium 104]	145	0	1	145	1	145	0.92	3e-79	286
MAH1735	305	118464280	MAV_5093	transposase [Mycobacterium avium 104]	305	0	1	305	1	305	1	0	627
MAH1736	336	118467269	MAV_1874	amidohydrolase 2 [Mycobacterium avium 104]	264	72	1	264	73	336	0.94	1e-150	525
MAH1737	146	118466609	MAV_1875	LppE protein [Mycobacterium avium 104]	61	85	1	61	86	146	0.98	5e-31	127
MAH1738	64	118466163	MAV_1876	hypothetical protein MAV_1876 [Mycobacterium avium 104]	64	0	1	64	1	64	1	8e-34	135
MAH1739	760	118465511	MAV_1877	acyl-CoA dehydrogenase [Mycobacterium avium 104]	762	-2	3	762	1	760	0.94	0	1399
MAH1740	394	118465377	MAV_1878	acyl-CoA dehydrogenase family protein [Mycobacterium avium 104]	394	0	1	394	1	394	0.96	0	766
MAH1741	329	118462775	MAV_1879	putative acyl-CoA dehydrogenase [Mycobacterium avium 104]	329	0	1	329	1	329	0.84	1e-153	533
MAH1742	572	118463549	MAV_1880	AMP-dependent synthetase and ligase [Mycobacterium avium 104]	504	68	1	504	69	572	0.96	0	953
MAH1743	285	118462966	MAV_1881	carveol dehydrogenase ((+)-trans-carveol dehydrogenase) [Mycobacterium avium 104]	285	0	1	285	1	285	0.91	1e-143	502
MAH1744	431	118462515	MAV_1882	hypothetical protein MAV_1882 [Mycobacterium avium 104]	431	0	1	431	1	431	0.93	0	820
MAH1745	380	118465055	MAV_1883	putative acyl-CoA dehydrogenase [Mycobacterium avium 104]	380	0	1	380	1	380	1	0	773
MAH1746	311	118467101	MAV_1884	enoyl-CoA isomerase [Mycobacterium avium 104]	252	59	1	252	60	311	0.84	1e-114	404
MAH1747	287	118463977	MAV_1885	hypothetical protein MAV_1885 [Mycobacterium avium 104]	237	50	1	237	51	287	1	1e-135	473
MAH1748	36	118463598	MAV_1886	hypothetical protein MAV_1886 [Mycobacterium avium 104]	42	-6	7	42	1	36	1	3e-19	87
MAH1749	114	118464273	MAV_3272	ISAfe7, transposase OrfA [Mycobacterium avium 104]	114	0	1	114	1	114	1	4e-60	223
MAH1750	281	118463539	MAV_3271	transposase [Mycobacterium avium 104]	279	2	1	279	3	281	1	1e-165	574
MAH1751	198	118462681	MAV_1890	flavin reductase like domain, putative [Mycobacterium avium 104]	198	0	1	184	1	184	1	1e-103	366
MAH1752	262	118463249	MAV_1891	short-chain dehydrogenase/reductase SDR [Mycobacterium avium 104]	262	0	1	262	1	262	0.9	1e-130	457
MAH1753	398	118465945	MAV_1892	L-carnitine dehydratase/bile acid-inducible protein F [Mycobacterium avium 104]	398	0	1	398	1	398	1	0	792
MAH1754	302	118463934	MAV_1893	Mcr protein [Mycobacterium avium 104]	302	0	1	302	1	302	1	1e-178	618
MAH1755	246	118466857	MAV_1894	hypothetical protein MAV_1894 [Mycobacterium avium 104]	196	50	1	196	51	246	0.99	1e-109	386
MAH1756	409	118464854	MAV_1895	L-carnitine dehydratase/bile acid-inducible protein F [Mycobacterium avium 104]	409	0	1	409	1	409	0.97	0	787
MAH1757	390	118462443	MAV_1896	acyl-CoA dehydrogenase [Mycobacterium avium 104]	390	0	1	390	1	390	0.96	0	742
MAH1758	501	118463698	MAV_1897	betaine-aldehyde dehydrogenase [Mycobacterium avium 104]	501	0	1	501	1	501	0.93	0	928
MAH1759	260	118465866	MAV_1898	enoyl-CoA hydratase/isomerase family protein [Mycobacterium avium 104]	260	0	1	260	1	260	0.95	1e-144	503
MAH1760	510	118465191	MAV_1899	feruloyl-CoA synthetase [Mycobacterium avium 104]	510	0	1	510	1	510	0.94	0	962
MAH1761	174	118467322	MAV_1900	small subunit of dioxygenase in aniline dioxygenase [Mycobacterium avium 104]	174	0	1	174	1	174	0.95	6e-92	329
MAH1762	431	118466922	MAV_1901	dioxygenase large subunit [Mycobacterium avium 104]	431	0	1	431	1	431	0.96	0	850
MAH1763	152	118463439	MAV_1902	hypothetical protein MAV_1902 [Mycobacterium avium 104]	148	4	1	148	5	152	0.85	2e-68	251
MAH1764	369	118462875	MAV_1903	thiolase [Mycobacterium avium 104]	384	-15	16	384	1	369	0.87	1e-180	623
MAH1765	73	118462496	MAV_1904	hypothetical protein MAV_1904 [Mycobacterium avium 104]	81	-8	9	81	1	73	1	3e-38	149
MAH1766	309	118466545	MAV_1905	2-hydroxy-6-ketonona-2,4-dienedoic acid hydrolase [Mycobacterium avium 104]	309	0	1	309	1	309	1	0	627
MAH1767	280	118463705	MAV_1906	2-oxo-hepta-3-ene-1,7-dioic acid hydratase [Mycobacterium avium 104]	280	0	1	280	1	280	1	1e-157	546
MAH1768	256	118466295	MAV_1907	2,4-dihydroxyhept-2-ene-1,7-dioic acid aldolase [Mycobacterium avium 104]	239	17	1	239	18	256	0.96	1e-126	445
MAH1769	372	118463618	MAV_1908	FMN-dependent monooxygenase [Mycobacterium avium 104]	372	0	1	372	1	372	0.94	0	699
MAH1770	390	118464162	MAV_1909	acyl-CoA dehydrogenase domain protein [Mycobacterium avium 104]	390	0	1	390	1	390	0.92	0	734
MAH1771	340	118462533	MAV_1910	acyl-CoA dehydrogenase [Mycobacterium avium 104]	340	0	1	340	1	340	0.91	1e-176	611
MAH1772	386	118463076	MAV_1911	thiolase [Mycobacterium avium 104]	386	0	15	386	15	386	0.96	0	727
MAH1773	499	118466980	MAV_1912	acyl-CoA synthase [Mycobacterium avium 104]	499	0	1	499	1	499	0.91	0	898
MAH1774	271	118462569	MAV_1913	carveol dehydrogenase ((+)-trans-carveol dehydrogenase) [Mycobacterium avium 104]	264	7	1	264	8	271	0.95	1e-139	488
MAH1775	211	118465899	MAV_1914	thioesterase family protein [Mycobacterium avium 104]	211	0	1	211	1	211	0.88	1e-104	371
MAH1776	818	118466606	MAV_1915	caib/baif family protein [Mycobacterium avium 104]	818	0	1	818	1	818	0.94	0	1526
MAH1777	227	118466450	MAV_1916	transcriptional regulator, TetR family protein, putative [Mycobacterium avium 104]	203	24	1	203	25	227	0.94	1e-104	369
MAH1778	378	118467173	MAV_1917	amidohydrolase 2 [Mycobacterium avium 104]	376	2	1	376	3	378	1	0	778
MAH1779	399	118465174	MAV_1918	thiolase [Mycobacterium avium 104]	399	0	1	399	1	399	0.91	0	718
MAH1780	149	118465721	MAV_1919	acyl dehydratase [Mycobacterium avium 104]	149	0	1	149	1	149	0.89	4e-73	266
MAH1781	69	118463719	MAV_1920	hypothetical protein MAV_1920 [Mycobacterium avium 104]	69	0	1	69	1	69	0.99	5e-38	149
MAH1782	271	118464310	MAV_1921	carveol dehydrogenase ((+)-trans-carveol dehydrogenase) [Mycobacterium avium 104]	271	0	1	271	1	271	0.92	1e-138	484
MAH1783	486	118462293	MAV_1922	aldehyde dehydrogenase [Mycobacterium avium 104]	411	75	1	411	76	486	0.91	0	726
MAH1784	157	118467066	MAV_1923	hypothetical protein MAV_1923 [Mycobacterium avium 104]	96	61	1	96	62	157	0.99	1e-52	199
MAH1785	85	118464070	MAV_1924	hypothetical protein MAV_1924 [Mycobacterium avium 104]	85	0	1	85	1	85	0.81	6e-40	155
MAH1786	131	118467058	MAV_1926	hypothetical protein MAV_1926 [Mycobacterium avium 104]	131	0	1	131	1	131	1	2e-74	270
MAH1787	434	118462901	MAV_2671	transposase, Mutator family protein [Mycobacterium avium 104]	434	0	1	420	1	420	0.95	0	801
MAH1788	219	118463914	MAV_1927	hypothetical protein MAV_1927 [Mycobacterium avium 104]	211	8	4	211	12	219	1	1e-120	422
MAH1789	294	118465258	MAV_1928	NAD binding domain of 6-phosphogluconate dehydrogenase family protein [Mycobacterium avium 104]	276	18	1	276	19	294	0.82	1e-121	429
MAH1790	361	118465772	MAV_1929	putative phosphotransferase [Mycobacterium avium 104]	361	0	1	361	1	361	1	0	740
MAH1791	372	118465206	MAV_1930	hypothetical protein MAV_1930 [Mycobacterium avium 104]	353	19	1	353	20	372	0.94	0	649
MAH1792	239	118467262	MAV_1931	transcriptional regulator, TetR family protein [Mycobacterium avium 104]	211	28	1	211	29	239	0.73	5e-81	294
MAH1793	471	118466665	MAV_1932	amidohydrolase family protein [Mycobacterium avium 104]	471	0	1	471	1	471	1	0	981
MAH1794	212	118465523	MAV_0960	hypothetical protein MAV_0960 [Mycobacterium avium 104]	254	-42	44	206	32	193	0.32	3e-15	75
MAH1795	223	118462354	MAV_1934	cytochrome c oxidase, subunit III family protein [Mycobacterium avium 104]	170	53	1	170	54	223	0.92	4e-86	310
MAH1796	92	118465198	MAV_1935	hypothetical protein MAV_1935 [Mycobacterium avium 104]	73	19	1	73	20	92	0.75	3e-25	106
MAH1797	193	118463809	MAV_1936	hypothetical protein MAV_1936 [Mycobacterium avium 104]	193	0	1	193	1	193	1	1e-119	420
MAH1798	307	118462791	MAV_1937	short chain dehydrogenase [Mycobacterium avium 104]	307	0	1	307	1	307	1	1e-175	607
MAH1799	141	118462946	MAV_2640	hypothetical protein MAV_2640 [Mycobacterium avium 104]	144	-3	4	142	1	139	0.84	6e-68	249
MAH1800	266	118466820	MAV_1939	enoyl-CoA hydratase/isomerase [Mycobacterium avium 104]	261	5	1	261	6	266	0.9	1e-128	452
MAH1801	430	118464835	MAV_1940	NikQ protein [Mycobacterium avium 104]	424	6	1	424	7	430	1	0	857
MAH1802	360	118465111	MAV_1941	oxidoreductase family protein, NAD-binding Rossmann fold protein [Mycobacterium avium 104]	360	0	1	360	1	360	0.96	0	704
MAH1803	168	118465679	MAV_1942	hypothetical protein MAV_1942 [Mycobacterium avium 104]	168	0	1	168	1	168	1	1e-102	364
MAH1804	377	118463926	MAV_1943	alcohol dehydrogenase B [Mycobacterium avium 104]	377	0	1	377	1	377	0.94	0	729
MAH1805	487	118464495	MAV_1944	betaine-aldehyde dehydrogenase [Mycobacterium avium 104]	484	3	1	484	4	487	0.9	0	843
MAH1806	145	118466533	MAV_1945	hypothetical protein MAV_1945 [Mycobacterium avium 104]	145	0	1	145	1	145	1	3e-81	293
MAH1807	151	118466184	MAV_1946	MaoC family protein [Mycobacterium avium 104]	127	24	1	127	25	151	1	3e-71	260
MAH1808	446	118464833	MAV_1948	putative transcriptional regulator [Mycobacterium avium 104]	446	0	1	446	1	446	0.97	0	856
MAH1809	297	118467006	MAV_1947	metapyrocatechase 1 [Mycobacterium avium 104]	297	0	1	297	1	297	0.9	1e-151	527
MAH1810	397	118465871	MAV_1950	putative cytochrome P450 126 [Mycobacterium avium 104]	397	0	1	397	1	397	1	0	803
MAH1811	349	118463082	MAV_1951	postpolyketide modification protein, putative [Mycobacterium avium 104]	310	39	1	310	40	349	0.92	1e-168	585
MAH1812	196	118464508	MAV_1952	transcriptional regulator [Mycobacterium avium 104]	176	20	8	176	28	196	1	2e-93	335
MAH1813	391	118466761	MAV_1953	cytochrome P450 [Mycobacterium avium 104]	386	5	1	386	6	391	0.97	0	749
MAH1814	306	118462365	MAV_1954	hypothetical protein MAV_1954 [Mycobacterium avium 104]	306	0	1	306	1	306	1	0	639
MAH1815	535	118466599	MAV_1955	PEP-utilizing enzyme, mobile domain protein [Mycobacterium avium 104]	535	0	1	535	1	535	0.9	0	949
MAH1816	336	118467312	MAV_1956	hypothetical protein MAV_1956 [Mycobacterium avium 104]	336	0	1	336	1	336	1	0	711
MAH1817	536	118465150	MAV_1957	AMP-dependent synthetase and ligase [Mycobacterium avium 104]	536	0	1	536	1	536	0.97	0	1030
MAH1818	274	118465879	MAV_1958	short chain dehydrogenase [Mycobacterium avium 104]	274	0	1	274	1	274	0.84	1e-122	430
MAH1819	201	118462876	MAV_1959	hypothetical protein MAV_1959 [Mycobacterium avium 104]	201	0	1	201	1	201	1	1e-110	390
MAH1820	539	118463033	MAV_1960	pyruvate phosphate dikinase [Mycobacterium avium 104]	539	0	1	539	1	539	0.97	0	1022
MAH1821	142	118462990	MAV_1961	hypothetical protein MAV_1961 [Mycobacterium avium 104]	120	22	1	120	23	142	0.99	5e-67	246
MAH1822	202	118462274	MAV_1962	NADPH nitroreductase [Mycobacterium avium 104]	202	0	1	202	1	202	0.92	1e-105	373
MAH1823	716	118462745	MAV_1963	putative acyl-CoA dehydrogenase [Mycobacterium avium 104]	716	0	1	716	1	716	0.93	0	1320
MAH1824	378	118466560	MAV_2663	lipid-transfer protein [Mycobacterium avium 104]	378	0	1	378	1	378	0.92	0	730
MAH1825	139	118465775	MAV_1966	protein of unknown function DUF35 [Mycobacterium avium 104]	139	0	1	139	1	139	0.91	3e-70	257
MAH1826	373	118465073	MAV_1965	hypothetical protein MAV_1965 [Mycobacterium avium 104]	342	31	1	342	32	373	0.96	0	677
MAH1827	151	118466896	MAV_1967	hypothetical protein MAV_1967 [Mycobacterium avium 104]	118	33	1	118	34	151	0.99	9e-70	255
MAH1828	391	118463053	MAV_1968	retinol dehydrogenase 12 [Mycobacterium avium 104]	273	118	1	273	119	391	0.96	1e-153	534
MAH1829	258	118462375	MAV_1970	hypothetical protein MAV_1970 [Mycobacterium avium 104]	235	23	1	235	24	258	0.75	3e-95	341
MAH1830	357	118464235	MAV_1971	hypothetical protein MAV_1971 [Mycobacterium avium 104]	357	0	1	357	1	357	0.96	0	672
MAH1831	459	118465958	MAV_1972	putative transposase [Mycobacterium avium 104]	468	-9	10	468	1	459	0.9	0	836
MAH1832	256	118464730	MAV_1973	hypothetical protein MAV_1973 [Mycobacterium avium 104]	163	93	1	163	94	256	1	2e-92	332
MAH1833	424	118464695	MAV_5116	transposase, Mutator family protein [Mycobacterium avium 104]	424	0	1	424	1	424	1	0	821
MAH1834	55	118462507	MAV_1975	hypothetical protein MAV_1975 [Mycobacterium avium 104]	48	7	1	48	8	55	1	1e-21	95
MAH1835	283	118463327	MAV_1976	short chain dehydrogenase [Mycobacterium avium 104]	283	0	1	283	1	283	0.95	1e-151	528
MAH1836	197	118462789	MAV_1977	TetR-family protein transcriptional regulator [Mycobacterium avium 104]	197	0	1	197	1	197	0.9	2e-96	344
MAH1837	228	118464573	MAV_1979	ThiJ/PfpI family protein [Mycobacterium avium 104]	228	0	1	228	1	228	1	1e-133	467
MAH1838	30	118463929	MAV_1983	hypothetical protein MAV_1983 [Mycobacterium avium 104]	30	0	1	30	1	30	1	6e-11	59
MAH1839	155	118463685	MAV_1984	transcription elongation factor GreA [Mycobacterium avium 104]	155	0	1	155	1	155	0.9	1e-73	268
MAH1840	177	118465685	MAV_1985	transcription elongation factor GreA [Mycobacterium avium 104]	177	0	1	177	1	177	0.95	7e-91	326
MAH1841	210	118466849	MAV_1986	probable conserved transmembrane protein [Mycobacterium avium 104]	210	0	1	210	1	210	0.8	3e-93	334
MAH1842	506	118466562	MAV_1987	putative DNA-binding protein [Mycobacterium avium 104]	506	0	1	506	1	506	0.92	0	896
MAH1843	35	118465252	MAV_1988	18 kDa antigen 2 [Mycobacterium avium 104]	41	-6	7	41	1	35	1	7e-17	79
MAH1844	424	118464695	MAV_5116	transposase, Mutator family protein [Mycobacterium avium 104]	424	0	1	424	1	424	1	0	821
MAH1845	111	118462377	MAV_1990	18 kDa antigen 2 [Mycobacterium avium 104]	109	2	1	109	3	111	1	2e-58	217
MAH1846	63	118466964	MAV_1992	hypothetical protein MAV_1992 [Mycobacterium avium 104]	63	0	1	63	1	63	0.98	3e-32	130
MAH1847	124	118464438	MAV_1993	HspR protein [Mycobacterium avium 104]	124	0	1	124	1	124	0.99	9e-66	241
MAH1848	36	118463674	MAV_1994	hypothetical protein MAV_1994 [Mycobacterium avium 104]	36	0	1	36	1	36	0.97	3e-15	74
MAH1849	359	118465235	MAV_1995	diguanylate cyclase [Mycobacterium avium 104]	359	0	1	359	1	359	0.9	0	655
MAH1850	68	118464563	MAV_1996	hypothetical protein MAV_1996 [Mycobacterium avium 104]	52	16	1	52	17	68	0.98	1e-24	104
MAH1851	443	118466030	MAV_1998	ppe family protein [Mycobacterium avium 104]	443	0	1	443	1	443	0.46	1e-99	357
MAH1852	418	118464861	MAV_2000	hypothetical protein MAV_2000 [Mycobacterium avium 104]	418	0	1	418	1	418	0.83	0	685
MAH1853	52	118467296	MAV_2001	hypothetical protein MAV_2001 [Mycobacterium avium 104]	52	0	1	52	1	52	0.98	7e-25	105
MAH1854	329	118462290	MAV_2377	transposase [Mycobacterium avium 104]	345	-16	17	345	1	329	1	0	684
MAH1855	548	118465128	MAV_2004	ABC-2 type transporter [Mycobacterium avium 104]	548	0	1	548	1	548	0.89	0	937
MAH1856	463	118467292	MAV_2005	PapA2 protein [Mycobacterium avium 104]	463	0	1	463	1	463	0.97	0	927
MAH1857	446	118466613	MAV_2006	ppe family protein [Mycobacterium avium 104]	446	0	1	446	1	446	0.69	1e-168	584
MAH1858	364	118462941	MAV_2007	phospho-2-dehydro-3-deoxyheptonate aldolase [Mycobacterium avium 104]	353	11	1	353	12	364	0.89	1e-176	611
MAH1859	551	118462251	MAV_2008	2,3-dihydroxybenzoate-AMP ligase [Mycobacterium avium 104]	551	0	1	551	1	551	0.95	0	1053
MAH1860	1164	118464419	MAV_2009	MbtB protein [Mycobacterium avium 104]	1164	0	1	1164	1	1164	0.89	0	2023
MAH1861	254	118463704	MAV_2010	phenyloxazoline synthase mbtb [Mycobacterium avium 104]	220	34	1	220	35	254	0.85	1e-111	393
MAH1862	439	118467200	MAV_2011	erythronolide synthase, modules 1 and 2 [Mycobacterium avium 104]	442	-3	4	442	1	439	0.96	0	840
MAH1863	1012	118465281	MAV_2012	MbtD protein [Mycobacterium avium 104]	1013	-1	2	1013	1	1012	0.86	0	1700
MAH1864	2190	118462221	MAV_2013	linear gramicidin synthetase subunit D [Mycobacterium avium 104]	2190	0	1	2190	1	2190	0.94	0	4068
MAH1865	1480	118462908	MAV_2014	putative sulfotransferase [Mycobacterium avium 104]	1480	0	1	1480	1	1480	0.84	0	2409
MAH1866	428	118463821	MAV_2015	MbtG protein [Mycobacterium avium 104]	428	0	1	428	1	428	0.92	0	787
MAH1867	71	118464383	MAV_2016	hypothetical protein MAV_2016 [Mycobacterium avium 104]	71	0	1	71	1	71	1	4e-39	152
MAH1868	178	118465220	MAV_2017	Low molecular weight antigen MTB12 [Mycobacterium avium 104]	178	0	1	178	1	178	0.8	2e-76	278
MAH1869	240	118465777	MAV_2019	Low molecular weight antigen MTB12 [Mycobacterium avium 104]	172	68	1	172	69	240	0.75	6e-65	240
MAH1870	305	118465340	MAV_2018	RNA polymerase ECF-subfamily protein sigma factor [Mycobacterium avium 104]	296	9	1	296	10	305	0.91	1e-148	518
MAH1871	198	118465766	MAV_2020	4-carboxymuconolactone decarboxylase domain protein [Mycobacterium avium 104]	198	0	1	198	1	198	1	1e-111	393
MAH1872	104	118464359	MAV_2021	hypothetical protein MAV_2021 [Mycobacterium avium 104]	104	0	1	104	1	104	1	1e-58	217
MAH1873	343	118463562	MAV_2022	heat-inducible transcription repressor HrcA [Mycobacterium avium 104]	343	0	1	343	1	343	0.87	1e-160	556
MAH1874	381	118462239	MAV_2023	chaperone protein DnaJ [Mycobacterium avium 104]	381	0	1	381	1	381	0.86	0	647
MAH1875	253	118466945	MAV_2024	hypothetical protein MAV_2024 [Mycobacterium avium 104]	253	0	1	253	1	253	0.84	1e-116	410
MAH1876	352	118464015	MAV_2025	PhoH family protein [Mycobacterium avium 104]	352	0	1	339	1	339	0.96	1e-178	619
MAH1877	177	118462943	MAV_2026	hypothetical protein MAV_2026 [Mycobacterium avium 104]	177	0	1	177	1	177	0.93	1e-91	328
MAH1878	456	118466055	MAV_2027	hypothetical protein MAV_2027 [Mycobacterium avium 104]	425	31	23	425	54	456	0.75	1e-167	581
MAH1879	436	118465297	MAV_2028	CBS domain protein [Mycobacterium avium 104]	436	0	1	436	1	436	0.91	0	761
MAH1880	299	118467125	MAV_2029	GTP-binding protein Era [Mycobacterium avium 104]	299	0	1	299	1	299	0.96	1e-158	551
MAH1881	485	118466398	MAV_2031	Orn/Lys/Arg decarboxylase, major domain, putative [Mycobacterium avium 104]	485	0	1	485	1	485	1	0	983
MAH1882	547	118466782	MAV_2032	amidase [Mycobacterium avium 104]	459	88	1	447	89	535	0.87	0	785
MAH1883	296	118462927	MAV_2034	undecaprenyl diphosphate synthase [Mycobacterium avium 104]	296	0	1	296	1	296	0.96	1e-166	577
MAH1884	142	118464787	MAV_2035	hypothetical protein MAV_2035 [Mycobacterium avium 104]	142	0	1	142	1	142	1	7e-75	272
MAH1885	135	118463823	MAV_2036	FurB protein [Mycobacterium avium 104]	135	0	1	135	1	135	1	2e-76	277
MAH1886	143	118465187	MAV_2037	transcriptional regulator, ArsR family protein [Mycobacterium avium 104]	143	0	1	143	1	143	0.87	4e-66	243
MAH1887	484	118465900	MAV_2038	glycyl-tRNA synthetase [Mycobacterium avium 104]	459	25	1	459	26	484	0.97	0	916
MAH1888	500	118462388	MAV_4704	ppe family protein [Mycobacterium avium 104]	214	286	4	158	3	157	0.43	7e-31	129
MAH1889	95	118464811	MAV_2040	hypothetical protein MAV_2040 [Mycobacterium avium 104]	73	22	1	73	23	95	0.82	1e-33	134
MAH1890	661	118467214	MAV_2041	hypothetical protein MAV_2041 [Mycobacterium avium 104]	661	0	34	641	34	641	0.75	0	845
MAH1891	423	118465200	MAV_2042	deoxyguanosinetriphosphate triphosphohydrolase [Mycobacterium avium 104]	423	0	1	423	1	423	0.87	0	724
MAH1892	205	118465876	MAV_2043	[Cu-Zn] superoxide dismutase [Mycobacterium avium 104]	205	0	1	205	1	205	0.82	4e-94	337
MAH1893	650	118467186	MAV_2045	DNA primase [Mycobacterium avium 104]	650	0	26	650	26	650	0.83	0	1010
MAH1894	101	118466919	MAV_2044	hypothetical protein MAV_2044 [Mycobacterium avium 104]	91	10	16	91	26	101	1	4e-38	149
MAH1895	211	118466629	MAV_2047	muconolactone delta-isomerase family protein [Mycobacterium avium 104]	211	0	1	211	1	211	0.94	1e-111	395
MAH1896	463	118463488	MAV_2048	fmnh2-utilizing oxygenase [Mycobacterium avium 104]	463	0	1	463	1	463	0.95	0	887
MAH1897	373	118462737	MAV_2049	hypothetical protein MAV_2049 [Mycobacterium avium 104]	373	0	1	373	1	373	0.91	0	676
MAH1898	373	118464266	MAV_2050	fmnh2-utilizing oxygenase [Mycobacterium avium 104]	373	0	1	373	1	373	0.95	0	704
MAH1899	229	118463782	MAV_2051	serine O-acetyltransferase [Mycobacterium avium 104]	229	0	21	229	21	229	0.85	5e-98	350
MAH1900	310	118465604	MAV_2052	cysteine synthase A [Mycobacterium avium 104]	310	0	1	310	1	310	0.85	1e-144	504
MAH1901	441	118465836	MAV_2053	hypothetical protein MAV_2053 [Mycobacterium avium 104]	430	11	1	430	12	441	0.9	0	777
MAH1902	307	118465146	MAV_2054	major membrane protein 1 [Mycobacterium avium 104]	307	0	1	307	1	307	0.94	1e-164	570
MAH1903	670	118463117	MAV_2055	cysteine desulphurases, SufS [Mycobacterium avium 104]	670	0	1	670	1	670	0.81	0	1051
MAH1904	374	118462382	MAV_2056	hypothetical protein MAV_2056 [Mycobacterium avium 104]	377	-3	4	377	1	374	0.94	0	687
MAH1905	79	118464274	MAV_2057	hypothetical protein MAV_2057 [Mycobacterium avium 104]	52	27	1	52	28	79	0.69	1e-17	81
MAH1906	267	118463655	MAV_2058	putative sulfotransferase [Mycobacterium avium 104]	258	9	1	258	10	267	0.96	1e-145	506
MAH1907	255	118466063	MAV_2059	TrnB1 protein [Mycobacterium avium 104]	255	0	1	255	1	255	0.79	1e-105	373
MAH1908	282	118465348	MAV_2060	TrnB2 protein [Mycobacterium avium 104]	282	0	1	282	1	282	0.93	1e-143	501
MAH1909	422	118467175	MAV_2061	virulence factor Mce family protein [Mycobacterium avium 104]	422	0	1	422	1	422	0.97	0	822
MAH1910	342	118466491	MAV_2062	virulence factor Mce family protein [Mycobacterium avium 104]	342	0	1	342	1	342	1	0	670
MAH1911	392	118466040	MAV_2063	virulence factor Mce family protein [Mycobacterium avium 104]	377	15	1	329	16	344	0.86	1e-157	547
MAH1912	472	118465334	MAV_2064	virulence factor mce family protein [Mycobacterium avium 104]	444	28	1	444	29	472	0.79	0	662
MAH1913	114	118464273	MAV_3272	ISAfe7, transposase OrfA [Mycobacterium avium 104]	114	0	1	114	1	114	1	4e-60	223
MAH1914	201	118463539	MAV_3271	transposase [Mycobacterium avium 104]	279	-78	1	192	3	194	0.98	1e-109	389
MAH1915	263	118466567	MAV_2068	LprM protein [Mycobacterium avium 104]	196	67	1	196	68	263	0.93	1e-101	363
MAH1916	489	118466763	MAV_2069	virulence factor mce family protein [Mycobacterium avium 104]	486	3	1	486	4	489	0.91	0	861
MAH1917	203	118462830	MAV_2070	hypothetical protein MAV_2070 [Mycobacterium avium 104]	203	0	1	203	1	203	0.82	4e-89	320
MAH1918	191	118463090	MAV_2071	hypothetical protein MAV_2071 [Mycobacterium avium 104]	191	0	1	191	1	191	0.72	2e-72	265
MAH1919	166	118463678	MAV_2072	hypothetical protein MAV_2072 [Mycobacterium avium 104]	166	0	1	166	1	166	0.75	6e-65	239
MAH1920	425	118466425	MAV_4319	transposase, Mutator family protein [Mycobacterium avium 104]	425	0	1	425	1	425	0.97	0	798
MAH1921	1411	118465789	MAV_2075	FdhF protein [Mycobacterium avium 104]	1405	6	1	1405	7	1411	0.95	0	2716
MAH1922	154	118464896	MAV_2076	LppP protein [Mycobacterium avium 104]	155	-1	2	155	1	154	1	7e-92	329
MAH1923	488	118464760	MAV_2079	transporter, major facilitator family protein [Mycobacterium avium 104]	472	16	1	472	17	488	0.85	0	790
MAH1924	650	118464013	MAV_2078	acyl-CoA oxidase [Mycobacterium avium 104]	650	0	1	650	1	650	0.96	0	1247
MAH1925	244	118465124	MAV_3010	ABC transporter, ATP-binding protein [Mycobacterium avium 104]	862	-618	622	861	1	238	0.31	3e-32	132
MAH1926	535	118463443	MAV_4326	ABC transporter, ATP-binding protein [Mycobacterium avium 104]	812	-277	2	513	12	471	0.46	3e-62	233
MAH1927	763	118466336	MAV_2082	ABC transporter [Mycobacterium avium 104]	653	110	1	653	111	763	0.94	0	1199
MAH1928	148	118465411	MAV_2084	AsnC-family protein transcriptional regulator [Mycobacterium avium 104]	148	0	1	148	1	148	1	2e-80	290
MAH1929	289	118464106	MAV_2085	amidinotransferase superfamily protein [Mycobacterium avium 104]	284	5	14	284	19	289	1	1e-157	546
MAH1930	412	118465731	MAV_2086	ornithine--oxo-acid transaminase [Mycobacterium avium 104]	412	0	1	412	1	412	1	0	815
MAH1931	483	118465241	MAV_2087	amino acid transporter [Mycobacterium avium 104]	461	22	1	461	23	483	0.85	0	758
MAH1932	446	118466829	MAV_2088	Bacterial extracellular solute-binding protein [Mycobacterium avium 104]	446	0	1	432	1	432	0.89	0	781
MAH1933	275	118466113	MAV_2089	ABC transporter, permease protein UspE [Mycobacterium avium 104]	275	0	1	275	1	275	1	1e-155	540
MAH1934	294	118465669	MAV_2090	ABC transporter, permease protein UspA [Mycobacterium avium 104]	294	0	1	294	1	294	0.94	1e-156	545
MAH1935	505	118466715	MAV_2091	modulator of DNA gyrase [Mycobacterium avium 104]	505	0	1	505	1	505	0.96	0	977
MAH1936	457	118466183	MAV_2092	CalR5 protein [Mycobacterium avium 104]	457	0	1	457	1	457	0.84	0	754
MAH1937	288	118466572	MAV_2093	hypothetical protein MAV_2093 [Mycobacterium avium 104]	288	0	1	288	1	288	1	1e-161	560
MAH1938	181	118466809	MAV_2094	hypothetical protein MAV_2094 [Mycobacterium avium 104]	140	41	1	140	42	181	1	1e-78	285
MAH1939	138	118466103	MAV_2095	hypothetical protein MAV_2095 [Mycobacterium avium 104]	115	23	16	104	39	127	1	7e-50	189
MAH1940	203	118463334	MAV_2097	transcriptional regulator [Mycobacterium avium 104]	203	0	1	203	1	203	0.95	1e-107	381
MAH1941	281	118462787	MAV_2098	short chain dehydrogenase [Mycobacterium avium 104]	281	0	1	281	1	281	0.9	1e-139	487
MAH1942	415	118464600	MAV_4291	transposase, Mutator family protein [Mycobacterium avium 104]	441	-26	27	441	1	415	0.94	0	779
MAH1945	468	118466951	MAV_2101	aldehyde dehydrogenase [Mycobacterium avium 104]	468	0	1	468	1	468	0.95	0	889
MAH1946	305	118462399	MAV_2102	hypothetical protein MAV_2102 [Mycobacterium avium 104]	305	0	1	305	1	305	0.86	1e-146	510
MAH1948	580	118464602	MAV_2104	major facilitator superfamily protein MFS_1 [Mycobacterium avium 104]	538	42	1	538	43	580	0.85	0	902
MAH1949	231	118465849	MAV_2105	hypothetical protein MAV_2105 [Mycobacterium avium 104]	229	2	1	229	3	231	1	1e-131	460
MAH1951	1937	118467005	MAV_0226	EmbR protein [Mycobacterium avium 104]	384	1553	20	253	21	244	0.37	3e-30	129
MAH1952	891	118463715	MAV_2108	stage II sporulation protein E (SpoIIE) [Mycobacterium avium 104]	835	56	1	835	57	891	0.9	0	1465
MAH1953	109	118464190	MAV_2109	StaS domain protein [Mycobacterium avium 104]	109	0	1	109	1	109	0.83	1e-45	174
MAH1954	310	118462310	MAV_2110	methyltransferase, putative, family protein [Mycobacterium avium 104]	310	0	1	310	1	310	0.95	1e-170	592
MAH1955	212	118462722	MAV_2111	methyltransferase, UbiE/COQ5 family protein [Mycobacterium avium 104]	212	0	1	212	1	212	1	1e-122	432
MAH1956	171	118462295	MAV_0680	hypothetical protein MAV_0680 [Mycobacterium avium 104]	319	-148	285	318	138	171	0.47	1e-06	47
MAH1957	219	118466010	MAV_2114	conserved mebrane associated protein [Mycobacterium avium 104]	237	-18	19	237	1	219	0.63	3e-67	248
MAH1958	283	118465643	MAV_2115	hypothetical protein MAV_2115 [Mycobacterium avium 104]	283	0	1	283	1	283	0.96	1e-159	555
MAH1959	510	118466205	MAV_2116	AMP-binding enzyme, putative [Mycobacterium avium 104]	510	0	1	510	1	510	0.82	0	823
MAH1960	257	118466767	MAV_2117	hypothetical protein MAV_2117 [Mycobacterium avium 104]	206	51	1	206	52	257	0.88	1e-100	356
MAH1961	644	118462838	MAV_2118	chaperone protein HtpG [Mycobacterium avium 104]	644	0	1	644	1	644	0.94	0	1183
MAH1962	71	118463400	MAV_2119	hypothetical protein MAV_2119 [Mycobacterium avium 104]	71	0	1	71	1	71	1	2e-39	153
MAH1963	341	118464579	MAV_2121	hypothetical protein MAV_2121 [Mycobacterium avium 104]	341	0	1	341	1	341	1	0	686
MAH1964	551	118463975	MAV_2120	mn2+ and fe2+ transporters of the nramp family protein [Mycobacterium avium 104]	551	0	1	551	1	551	0.83	0	878
MAH1965	440	118465092	MAV_2122	MgtE intracellular domain family protein [Mycobacterium avium 104]	440	0	1	440	1	440	0.84	0	708
MAH1966	247	118465671	MAV_2123	PknM protein [Mycobacterium avium 104]	247	0	38	247	38	247	0.94	1e-113	400
MAH1967	119	118466179	MAV_2124	glyoxalase family protein [Mycobacterium avium 104]	119	0	1	119	1	119	0.99	5e-68	249
MAH1968	345	118463565	MAV_2125	hypothetical protein MAV_2125 [Mycobacterium avium 104]	298	47	36	298	83	345	0.7	6e-95	341
MAH1969	391	118465240	MAV_2127	acetyl-CoA C-acyltransferase [Mycobacterium avium 104]	391	0	1	372	1	372	1	0	739
MAH1970	184	118465790	MAV_2128	hypothetical protein MAV_2128 [Mycobacterium avium 104]	184	0	14	184	14	184	0.92	3e-93	334
MAH1971	242	118465175	MAV_2129	3'(2'),5'-bisphosphate nucleotidase, putative [Mycobacterium avium 104]	242	0	1	242	1	242	0.96	1e-130	457
MAH1972	310	118465793	MAV_2130	haloalkane dehalogenase [Mycobacterium avium 104]	310	0	1	310	1	310	1	0	641
MAH1973	242	118462909	MAV_2131	hypothetical protein MAV_2131 [Mycobacterium avium 104]	242	0	1	242	1	242	1	1e-138	484
MAH1974	401	118467195	MAV_2132	transferase [Mycobacterium avium 104]	401	0	1	401	1	401	0.97	0	782
MAH1975	325	118464385	MAV_2133	hypothetical protein MAV_2133 [Mycobacterium avium 104]	325	0	1	325	1	325	0.83	1e-153	536
MAH1976	261	118462345	MAV_2134	hypothetical protein MAV_2134 [Mycobacterium avium 104]	257	4	1	257	5	261	0.9	1e-136	478
MAH1977	51	118462348	MAV_2135	hypothetical protein MAV_2135 [Mycobacterium avium 104]	47	4	17	47	21	51	1	4e-12	63
MAH1978	143	118463386	MAV_2137	hypothetical protein MAV_2137 [Mycobacterium avium 104]	143	0	1	143	1	143	0.99	6e-78	282
MAH1979	402	118463668	MAV_2138	cytochrome P450 superfamily protein [Mycobacterium avium 104]	402	0	1	402	1	402	1	0	820
MAH1980	300	118464450	MAV_2139	hydrolase, alpha/beta fold family protein, putative [Mycobacterium avium 104]	329	-29	30	329	1	300	0.9	1e-157	546
MAH1981	172	118463789	MAV_2140	LppO protein [Mycobacterium avium 104]	172	0	1	172	1	172	0.73	7e-69	253
MAH1982	242	118464381	MAV_2141	hypothetical protein MAV_2141 [Mycobacterium avium 104]	242	0	31	242	31	242	0.78	2e-86	311
MAH1983	284	118464994	MAV_2142	thiosulfate sulfurtransferase [Mycobacterium avium 104]	284	0	1	284	1	284	0.83	1e-136	478
MAH1984	381	118465703	MAV_2143	glycosyl transferase [Mycobacterium avium 104]	381	0	1	381	1	381	0.9	0	674
MAH1985	402	118462985	MAV_2144	hypothetical protein MAV_2144 [Mycobacterium avium 104]	402	0	1	402	1	402	0.96	0	765
MAH1986	536	118464955	MAV_2145	Na+/H+ antiporter [Mycobacterium avium 104]	536	0	1	536	1	536	0.8	0	798
MAH1987	144	118465928	MAV_2147	hypothetical protein MAV_2147 [Mycobacterium avium 104]	144	0	1	144	1	144	0.99	3e-79	287
MAH1988	430	118463902	MAV_2146	alpha/beta hydrolase fold domain protein [Mycobacterium avium 104]	430	0	1	430	1	430	0.89	0	778
MAH1989	115	118464363	MAV_2148	HicB family protein [Mycobacterium avium 104]	98	17	1	98	18	115	0.99	3e-53	199
MAH1990	424	118464695	MAV_5116	transposase, Mutator family protein [Mycobacterium avium 104]	424	0	1	424	1	424	1	0	821
MAH1991	108	118462886	MAV_2150	ferredoxin [Mycobacterium avium 104]	108	0	1	108	1	108	0.99	7e-63	231
MAH1992	315	118462246	MAV_2151	LysR-family protein transcriptional regulator [Mycobacterium avium 104]	315	0	1	315	1	315	0.95	1e-164	570
MAH1993	247	118466676	MAV_2153	phosphoadenosine phosphosulfate reductase [Mycobacterium avium 104]	247	0	1	247	1	247	1	1e-146	512
MAH1994	555	118464056	MAV_2154	sulfite reductase [ferredoxin] 1 [Mycobacterium avium 104]	555	0	1	555	1	555	0.96	0	1085
MAH1995	437	118463470	MAV_2156	P450 heme-thiolate protein [Mycobacterium avium 104]	437	0	1	437	1	437	1	0	874
MAH1996	220	118466751	MAV_2157	transcriptional regulator, TetR family protein [Mycobacterium avium 104]	220	0	1	220	1	220	0.94	1e-115	406
MAH1997	528	118466237	MAV_2158	serine/threonine protein kinase [Mycobacterium avium 104]	486	42	16	486	58	528	0.82	0	734
MAH1998	415	118466192	MAV_2159	cytochrome P450 superfamily protein [Mycobacterium avium 104]	415	0	1	415	1	415	0.97	0	823
MAH1999	114	118464273	MAV_3272	ISAfe7, transposase OrfA [Mycobacterium avium 104]	114	0	1	114	1	114	1	4e-60	223
MAH2000	281	118463539	MAV_3271	transposase [Mycobacterium avium 104]	279	2	1	279	3	281	1	1e-165	574
MAH2001	112	118464695	MAV_5116	transposase, Mutator family protein [Mycobacterium avium 104]	424	-312	313	424	1	112	1	5e-60	222
MAH2002	135	118464568	MAV_2162	serine/threonine-protein kinase PknE [Mycobacterium avium 104]	179	-44	45	179	1	135	1	1e-75	275
MAH2003	173	118463111	MAV_2164	4-carboxymuconolactone decarboxylase domain protein [Mycobacterium avium 104]	173	0	1	173	1	173	0.93	5e-87	313
MAH2004	181	118466502	MAV_2165	4-carboxymuconolactone decarboxylase domain protein [Mycobacterium avium 104]	181	0	1	181	1	181	0.83	4e-79	287
MAH2005	193	118464160	MAV_2167	transcriptional regulator, TetR family protein [Mycobacterium avium 104]	176	17	1	176	18	193	0.99	3e-98	350
MAH2006	389	118465852	MAV_2166	acyl-CoA dehydrogenase, C- domain protein [Mycobacterium avium 104]	387	2	1	387	3	389	0.95	0	715
MAH2007	278	118463589	MAV_2168	N-acetylmuramoyl-L-alanine amidase [Mycobacterium avium 104]	258	20	1	258	21	278	0.95	1e-139	487
MAH2008	252	118462672	MAV_2169	serine esterase cutinase [Mycobacterium avium 104]	252	0	1	252	1	252	0.92	1e-136	476
MAH2009	80	118466921	MAV_2170	acyl carrier protein [Mycobacterium avium 104]	80	0	1	80	1	80	1	4e-43	166
MAH2010	495	118466623	MAV_2172	FAD dependent oxidoreductase, putative [Mycobacterium avium 104]	495	0	1	495	1	495	0.97	0	977
MAH2011	155	118465795	MAV_2171	LppN protein [Mycobacterium avium 104]	155	0	1	155	1	155	0.92	4e-80	290
MAH2012	210	118464962	MAV_2173	hypothetical protein MAV_2173 [Mycobacterium avium 104]	180	30	1	180	31	210	0.99	1e-104	372
MAH2013	435	118465433	MAV_2174	P450 heme-thiolate protein [Mycobacterium avium 104]	435	0	1	435	1	435	0.95	0	832
MAH2014	115	118467057	MAV_2175	hypothetical protein MAV_2175 [Mycobacterium avium 104]	115	0	1	115	1	115	1	1e-64	237
MAH2015	361	118466991	MAV_2176	dihydrodipicolinate reductase, N-terminus domain protein [Mycobacterium avium 104]	365	-4	5	365	1	361	1	0	746
MAH2016	555	118465262	MAV_2177	hypothetical protein MAV_2177 [Mycobacterium avium 104]	555	0	1	555	1	555	0.65	0	659
MAH2017	115	118464259	MAV_2178	hypothetical protein MAV_2178 [Mycobacterium avium 104]	115	0	1	115	1	115	0.79	2e-46	177
MAH2018	370	118463359	MAV_2179	hypothetical protein MAV_2179 [Mycobacterium avium 104]	355	15	1	355	16	370	0.91	0	640
MAH2019	207	118463140	MAV_2180	metallo-beta-lactamase family protein [Mycobacterium avium 104]	208	-1	2	208	1	207	0.94	1e-116	409
MAH2020	358	118465666	MAV_5022	oxidoreductase, zinc-binding dehydrogenase family protein [Mycobacterium avium 104]	363	-5	13	342	13	342	0.34	1e-40	160
MAH2021	353	118467154	MAV_2182	possible transcriptional regulatory protein [Mycobacterium avium 104]	353	0	1	353	1	353	0.84	1e-165	574
MAH2022	272	118466305	MAV_2183	beta-lactamase [Mycobacterium avium 104]	272	0	1	272	1	272	0.86	1e-133	467
MAH2023	170	118466778	MAV_2185	hypothetical protein MAV_2185 [Mycobacterium avium 104]	177	-7	8	177	1	170	1	4e-98	350
MAH2024	536	118462361	MAV_2186	flavoprotein [Mycobacterium avium 104]	536	0	1	536	1	536	0.96	0	1030
MAH2025	230	118464377	MAV_2187	transcriptional regulator, TetR family protein [Mycobacterium avium 104]	193	37	1	193	38	230	0.93	5e-94	337
MAH2026	513	118463780	MAV_2188	glycerol-3-phosphate dehydrogenase 1 [Mycobacterium avium 104]	513	0	1	513	1	513	0.85	0	833
MAH2027	506	118466469	MAV_2189	FAD binding domain, putative [Mycobacterium avium 104]	506	0	1	506	1	506	1	0	1016
MAH2028	473	118466865	MAV_2190	propionyl-CoA carboxylase beta chain [Mycobacterium avium 104]	473	0	1	473	1	473	0.97	0	912
MAH2029	440	118465046	MAV_2191	3-oxoacyl-[acyl-carrier-protein] synthase 2 [Mycobacterium avium 104]	407	33	1	407	34	440	1	0	806
MAH2030	416	118465467	MAV_2192	3-oxoacyl-[acyl-carrier-protein] synthase 1 [Mycobacterium avium 104]	402	14	10	402	24	416	0.96	0	749
MAH2031	115	118462988	MAV_2193	acyl carrier protein [Mycobacterium avium 104]	115	0	1	115	1	115	0.75	2e-40	157
MAH2032	302	118463362	MAV_2194	malonyl CoA-acyl carrier protein transacylase [Mycobacterium avium 104]	302	0	1	302	1	302	0.81	1e-130	457
MAH2033	441	118465848	MAV_2195	hypothetical protein MAV_2195 [Mycobacterium avium 104]	441	0	1	441	1	441	0.93	0	806
MAH2034	1020	118465251	MAV_2196	pyruvate dehydrogenase E1 component [Mycobacterium avium 104]	929	91	1	929	92	1020	0.97	0	1840
MAH2035	185	118463755	MAV_2197	hypothetical protein MAV_2197 [Mycobacterium avium 104]	169	16	8	169	24	185	0.85	4e-73	267
MAH2036	140	118465614	MAV_2198	hypothetical protein MAV_2198 [Mycobacterium avium 104]	140	0	1	140	1	140	0.88	1e-68	251
[truncated: 2,863 more rows]

## Sheet: Table S2
		Log Ratio (isolate/Map K10)
Oligo	7896	LINDA	7560	MAP3	6054	7297	MAP6	4054	6052	7935	397	467	7565	9040	1018	4026	7288	7926	4137	BEN	7889	6057	7876	7887	HOLLAND	MAP5	MAP7	7890	MAP4	7893	7265	9034	MAH104	5835cc	7301	5836cc	6006	5001	8743A	8744	8744A	6007	6049	6058	ATCC49884	6071	ATCC35719	ATCC25291
MAP0025	-0.011394	-0.199805	0.482306	0.085546	0.066449	-0.086142	-0.122253	-0.166518	0.244482	0.043914	-0.045108	0.05139	0.230217	-0.014507	0.130281	0.243797	-0.058571	-0.068157	0.138511	-0.058435	0.357008	0.121802	0.335009	-0.023956	-0.133031	-0.094607	-0.248145	-0.005752	-0.108109	-0.096522	-0.220658	-0.577424	-0.157288	-0.110498	-0.592208	-1.30999	-0.831087	-1.01732	-0.841592	-1.48905	-1.15878	-1.63705	-1.83267	-2.41776	-2.02755	-2.64174	-2.20329	-3.46979
MAP0073c	-0.043229	0.19614	0.062987	0.148479	-0.047284	0.028216	0.196738	0.074454	0.068135	0.145022	-0.154251	0.29113	-0.453436	-0.104803	-0.114261	-0.004063	-0.61547	-0.14479	-0.214129	-0.153447	0.169628	-0.290452	-0.269809	-0.187767	-0.480265	-0.235956	-0.145868	-0.391747	-0.475596	-0.015403	-0.292981	-0.349697	-0.322897	-3.68679	-0.864055	-1.58181	-0.011985	0.002652	-0.077787	-0.440652	-0.400065	-0.154267	0.174984	-0.692261	-0.320257	0.52448	0.027134	0.112749
MAP0088	0.232764	-0.128933	-0.341466	0.13218	0.086582	0.09561	0.056605	0.02879	-0.22006	0.026538	0.156209	0.318632	0.202881	-0.130528	-0.082319	-0.553506	-0.597892	-0.141957	-0.127514	-0.367537	-0.364796	-0.3799	-0.488241	-0.453398	-0.392589	-0.178306	-0.177646	0.146692	-0.124913	0.168842	-0.301605	-0.427779	0.102437	-0.009324	-2.23375	-4.10198	-0.164566	-0.366613	-0.625283	-0.664701	-0.844335	-0.116285	0.445378	-0.992502	-0.132332	0.441056	0.410674	0.433218
MAP0093	-0.171498	0.14309	0.219772	0.1382	-0.051273	-0.001297	0.228602	-0.109039	0.246275	0.129209	-0.561551	-0.579069	-0.231704	-0.142636	0.433604	0.119339	-0.060487	0.070597	-0.076263	-0.505296	-0.483659	-0.496187	-0.35983	-0.11205	-0.392301	-0.326805	-0.13395	-0.447065	-0.414187	-0.358341	-1.33684	-2.54414	-4.03056	-2.4794	-2.10221	-2.66888	-2.66067	-0.883435	-2.16135	-3.18416	-2.92513	-2.96342	-2.61728	-3.46253	-2.46534	-2.67486	-2.47575	-3.79788
MAP0094	-0.327802	0.308524	0.358382	0.14222	0.241131	0.018822	-0.162129	0.166259	0.318733	0.154109	-0.184519	-0.035519	-0.104129	0.07608	0.262595	0.07673	-0.21393	-0.011749	-0.105967	-0.188844	-0.289614	-0.254831	-0.062199	-0.171493	-0.074234	-0.10281	-0.174254	-0.397884	-0.393136	-0.271111	-0.163973	-0.905131	-2.48442	-1.38023	-0.898725	-0.863183	-0.642769	-0.110204	-0.903935	-1.31706	-0.967196	-0.854545	-1.21101	-2.91591	-0.782227	-0.955884	-2.38953	-3.10103
MAP0095c	-0.131887	0.179605	0.270685	0.249448	-0.116771	0.023766	0.113153	-0.028909	0.313313	-0.078782	-0.011098	-0.218743	-0.101095	0.057618	0.031557	-0.316019	-0.150734	0.127882	-0.036309	-0.24231	-0.184499	-0.309544	-0.365497	-0.174799	-0.238	-0.125718	-0.074414	-0.058894	-0.317327	-0.318173	-0.644991	-1.06981	-1.50983	-0.949076	-0.212751	-0.736665	-0.614209	-0.659485	-0.749088	-1.11179	-1.10414	-1.04107	-1.05431	-1.81466	-0.846848	-1.36094	-1.30636	-2.56069
MAP0096c	0.012608	0.198343	0.50176	0.322974	0.034307	-0.047794	-0.049805	0.020931	0.490737	0.22259	-0.059489	-0.241295	-0.189361	0.184717	-0.043837	-0.243823	-0.43239	-0.508461	-0.073128	-0.348824	-0.602578	-0.671013	-0.464798	-0.306524	-0.461446	-0.219738	-0.123465	-0.286946	-0.506916	-0.143572	-1.63973	-3.3029	-4.77331	-3.97823	-1.12548	-1.61402	-3.00935	-2.43926	-3.30478	-3.15247	-3.79477	-2.93414	-3.9541	-5.32948	-2.74512	-3.13899	-4.4789	-6.37132
MAP0097c	-0.225329	-0.008499	0.247454	0.126113	0.069861	-0.098706	-0.235523	-0.202837	0.342476	-0.238493	-0.180202	-0.192646	-0.127237	-0.209522	-0.026038	-0.323975	-0.209955	-0.010705	0.086476	-0.234934	-0.054378	-0.34558	-0.216488	-0.079262	-0.050051	-0.251346	-0.078162	-0.060298	-0.247205	-0.080494	-0.474833	-1.22934	-1.51143	-1.5512	-0.362606	-1.02111	-0.684553	-1.3179	-0.819615	-1.88138	-1.94214	-0.946663	-1.92148	-2.60539	-1.61617	-2.00088	-2.61114	-4.6203
MAP0099	-0.224174	0.090823	0.107971	-0.328002	0.053384	-0.224375	-0.144822	-0.018023	0.138379	-0.005907	0.022748	0.039257	0.212514	-0.160422	0.016851	-0.483303	-0.269661	0.059288	0.012256	-0.240171	-0.347024	0.010826	0.081716	-0.003062	0.1208	-0.087864	-0.012786	0.31464	-0.910536	0.090128	0.152602	-0.809582	-0.877649	-1.81318	-0.005018	-0.743359	-0.848959	-0.986604	-0.767403	-0.97623	-1.28	-0.509214	-1.4938	-2.32805	-1.04032	-1.03137	-1.82793	-3.84715
MAP0100	-0.288457	0.148152	0.042966	-0.101556	-0.309153	0.07071	-0.29678	-0.062296	0.11981	0.052249	-0.044908	-0.013123	0.265717	-0.025696	-0.255302	-0.202674	-0.503927	-0.183501	-0.17749	-0.503047	-0.396095	-0.079578	-0.198915	-0.264219	-0.113584	-0.151787	-0.017144	0.270602	-0.141406	0.135991	-0.25607	-1.59402	-1.66304	-3.11432	-0.062818	-1.9005	-1.41964	-1.74075	-1.28155	-1.48019	-1.92374	-0.882229	-2.0357	-3.4651	-1.43463	-1.10302	-3.09331	-4.63385
MAP0101	-0.160786	0.127443	0.098387	-0.148033	0.175191	-0.048935	-0.137767	0.140486	0.001127	0.023492	-0.002331	0.37683	0.21259	0.236311	-0.028335	-0.146219	-0.339812	-0.119547	-0.30681	-0.324196	-0.063306	0.031587	-0.150399	-0.099022	0.107975	-0.193101	0.100303	0.389524	0.023666	0.249666	-0.20788	-1.27116	-1.1895	-2.03106	-0.392718	-1.10846	-0.596492	-1.3039	-1.13589	-1.25415	-1.62825	-0.109206	-1.44023	-2.46233	-0.897915	-0.725118	-2.56751	-4.03782
MAP0102	0.333337	0.022385	0.058122	-0.002796	0.068333	0.059707	-0.39695	0.078471	0.092679	0.125466	0.080123	0.253732	0.103795	0.277751	0.158001	-0.450956	-0.253655	-0.246341	-0.167486	-0.355579	-0.490996	-0.275894	-0.355927	0.0126	-0.194873	-0.198846	0.144605	-0.031467	0.053097	0.014196	-0.452285	-1.88438	-1.86431	-3.22609	-0.230956	-2.07748	-1.96181	-0.99087	-1.87977	-2.48379	-2.21069	-1.27326	-2.60494	-3.7216	-1.52658	-2.16004	-3.33714	-4.03721
MAP0103c	-0.049951	0.088007	0.049243	-0.041946	-0.067676	0.036045	0.17495	0.058746	-0.303354	0.043771	0.261852	-0.048135	-0.064497	-0.11654	0.00113	-0.48866	-0.193842	-0.137002	-0.239482	-0.134247	-0.546681	-0.183737	0.035053	0.15856	-0.098323	-0.110318	-0.070704	0.071743	-0.047306	-0.138144	-0.166908	-0.928339	-1.04821	-2.07273	-0.038421	-0.506466	-1.01118	-0.549863	-0.814148	-1.33516	-0.853609	-0.748956	-1.61845	-1.92991	-1.08727	-1.08748	-2.37167	-3.24494
MAP0105c_3p	-0.105992	0.085632	0.312153	0.155307	0.095891	0.059723	0.145518	0.099463	0.391021	-0.0683	-0.19312	0.023029	-0.587912	0.131117	0.329332	0.086083	-0.226865	-0.112876	0.01088	-0.347184	-0.413461	-0.206084	-0.22643	-0.157379	-0.205005	-0.170651	-0.101569	-0.186971	-0.583104	-0.550962	-0.167033	-1.18457	-2.28169	-0.722284	-1.03291	-0.65167	-0.439377	-0.227083	-0.514684	-1.38954	-1.02503	-1.16866	-0.92915	-1.89044	-0.790261	-1.29142	-1.84928	-3.94358
IG90	0.096342	-0.073398	-0.248638	-0.112133	0.283006	0.036295	-0.263068	-0.032819	-0.06082	-0.002076	-0.074385	0.063198	0.228445	-0.0995	-0.167915	-0.277881	-0.126029	0.083101	-0.057423	-0.202083	-0.248517	0.131047	0.830805	0.101749	0.182678	0.057836	0.25894	0.257491	0.244	0.122437	0.003381	-0.682456	-0.627651	-1.44515	0.110198	-0.960283	-0.669973	-0.776898	-0.519147	-0.814522	-0.702725	-0.457734	-1.32624	-2.07015	-0.97138	-0.711033	-1.59437	-2.74603
MAP0106c	-0.125458	0.118097	0.191668	0.172669	-0.083343	-0.020254	-0.337198	0.06601	0.290778	0.026726	-0.279626	-0.356924	-0.376434	0.079643	0.176116	-0.335008	-0.139206	0.00981	-0.054558	-0.359617	-0.504923	-0.282287	-0.304649	-0.452251	-0.107299	-0.180934	-0.029912	-0.287475	-0.628745	-0.273763	-0.375333	-1.51711	-2.60595	-1.9646	-1.35366	-1.44207	-1.37754	-1.34554	-1.53506	-2.08865	-1.55915	-1.55001	-1.9725	-2.53083	-1.53083	-1.79094	-2.81646	-5.3682
IG130	0.029257	0.049934	0.309249	-0.137382	0.125187	0.086242	-0.157439	-0.277812	-0.092437	0.444146	0.000326	-0.202532	0.27613	0.220491	-0.15454	0.370477	-0.157369	-0.269642	0.049254	-0.218057	0.581899	0.009891	-0.609858	-0.008084	-0.163649	-0.175937	-0.073085	-0.163777	-0.224926	-0.255241	-1.61282	-2.52241	-2.37899	-3.18376	-1.81042	-3.30699	-2.08024	-1.96807	-3.0241	-2.72945	-2.12127	-2.65314	-2.52587	-3.63369	-2.31228	-1.94942	-2.91477	-3.28756
MAP0160	0.332915	0.296307	-0.045247	0.064407	0.012987	-0.126081	-0.288909	-0.494277	-0.119575	0.234256	-0.252902	-0.155413	0.085817	-0.014567	0.221095	-0.283912	-0.44895	-0.142475	-0.171859	0.090124	-0.075552	-0.022851	-0.291358	-0.519134	-0.267695	-0.179992	-0.054137	-1.1e-05	-0.221355	-0.100455	0.506648	-0.717407	-0.283084	-1.15224	-1.77542	-4.65979	-0.32796	0.06705	-0.507679	-0.364086	-0.594195	-1.30505	-0.316463	-1.01527	-0.468686	-0.123935	-0.535203	-0.418709
IG223	0.248385	0.395673	0.038011	-0.01775	0.038098	-0.161441	-0.06889	-0.288664	-0.230316	-0.117671	-0.03988	-0.242203	-0.382501	0.078844	-0.149678	-0.445603	-0.702617	-0.01322	-0.005155	-0.28175	-0.455785	-0.260494	-0.428898	-0.473301	-0.288182	-0.108758	-0.009066	-0.088458	-0.497536	-0.270378	-0.187933	-1.26972	-1.40052	-1.78695	-0.835987	-2.29748	-0.886371	-0.839444	-1.80285	-2.28323	-1.49631	-2.00688	-2.05541	-2.53969	-1.8404	-1.7655	-1.60414	-2.95583
MAP0282c	-0.197261	0.136391	0.148519	0.246795	0.297112	-0.078899	-0.062588	0.116004	0.36595	-0.027668	0.010953	-0.076756	0.071199	0.267452	0.14692	-0.53287	-0.249799	-0.130685	-0.036797	-0.417739	-0.689156	-0.103397	-0.305133	-0.258529	-0.125148	-0.062707	-0.05826	-0.335884	-0.490644	0.288118	-0.570885	-1.14836	-2.09709	-1.7479	-1.1951	-1.45595	-1.09258	-0.811782	-1.14888	-2.04356	-1.67796	-1.53942	-1.91577	-3.5788	-1.53479	-1.46812	-2.38407	-4.133
MAP0283c	0.185239	0.436957	0.385674	0.398669	0.487205	-0.264465	0.199962	0.046132	0.571307	0.353875	-0.036422	-0.688745	-0.471988	0.302102	-0.381197	-0.58095	-0.410132	-0.420892	-0.41572	-0.406233	-0.884572	-0.888385	-1.01235	-0.67101	-0.691647	-0.259671	-0.174764	-0.179671	-1.13523	-0.460364	-0.714297	-2.04959	-4.03447	-2.77612	-1.07359	-2.1736	-1.25224	-2.20553	-2.16129	-2.14681	-2.24891	-2.13944	-2.292	-3.7124	-1.58924	-1.81315	-3.27829	-5.28858
MAP0284c	0.008261	0.062094	0.431882	0.175463	0.1224	-0.061095	-0.297402	0.070243	0.438617	-0.067593	-0.08361	-0.219896	-0.263668	0.10176	-0.210912	-0.448923	-0.058398	-0.140678	-0.092983	-0.078225	-0.370659	-0.024856	-0.099047	-0.183595	-0.033924	-0.13152	-0.15563	-0.294777	-0.503027	-0.202795	-0.73613	-1.39561	-2.36324	-1.72927	-0.57814	-1.00335	-0.477929	-1.04153	-0.989871	-1.61136	-1.64491	-1.40988	-1.68386	-2.38388	-1.51589	-2.03721	-2.16618	-3.62152
MAP0387	-0.005843	0.089318	0.116698	0.236648	0.314405	0.095289	-0.137051	0.055581	0.400147	-0.006654	-0.07814	-0.279876	-0.005028	0.082915	0.296123	0.257084	-0.022408	-0.076686	-0.147069	-0.121623	-0.200247	-0.374071	-0.126873	-0.141396	-0.012114	-0.205302	0.009461	-0.052179	-0.508616	0.012452	-0.880204	-0.612558	-2.93904	-1.51395	-1.2421	-0.193944	-0.958099	-1.1931	-1.37346	-1.81945	-1.39568	-1.2478	-1.65234	-2.07517	-1.34603	-1.64281	-2.12577	-3.79115
MAP0388	-0.140242	0.197714	0.464225	0.166932	0.666417	-0.034901	-0.094462	0.026213	0.413381	0.036288	-0.135999	-0.018256	0.020779	0.047835	0.046612	0.072894	-0.042973	0.104037	0.079655	-0.170603	-0.025034	-0.056867	-0.248913	-0.108926	-0.066163	-0.058425	-0.106471	-0.034333	-0.349681	-0.143238	-0.485639	-0.222083	-1.74107	-0.811975	-0.235528	0.358158	-0.170809	-0.857458	-0.586391	-0.993152	-0.841968	-0.78938	-1.16186	-1.69139	-0.369919	-0.997323	-1.38598	-3.33103
MAP0389	0.05399	0.089445	0.560715	0.275282	0.130249	-0.12177	-0.126461	0.208989	0.813445	0.231515	-0.303074	-0.322815	-0.301062	0.038951	-0.181891	-0.059268	-0.128551	-0.114238	0.025311	0.067485	-0.016904	-0.157965	-0.047801	-0.196946	-0.112304	-0.227063	-0.071396	-0.289539	-0.465692	-0.186054	-0.353607	-0.27127	-2.31402	-1.25845	-0.357073	-0.141948	-0.603236	-0.934914	-0.855211	-1.06445	-1.00016	-0.604896	-1.32555	-2.00347	-1.02944	-1.03296	-2.22401	-4.27686
MAP0760	0.043972	0.147526	0.157217	-0.100804	-0.303648	0.144745	-0.305428	0.02544	-0.063438	0.067235	0.039955	-0.209605	0.370912	-0.156513	-0.30849	-0.055369	-0.415183	-0.085929	-0.204595	-0.319219	-0.076517	-0.014917	-0.052812	-0.087557	-0.026671	-0.123555	0.098068	0.264473	-0.084732	-0.026628	-0.0019	-0.576344	0.043332	0.054401	-0.119358	-0.597864	0.207296	-0.129554	-0.153015	-0.269131	-0.336293	-1.59771	-2.47215	0.052827	0.00504	0.592531	0.470498	0.382447
MAP0852	-0.18828	0.446452	0.458935	0.322162	-0.411757	-0.188056	-0.175828	-0.1285	0.167544	0.343955	-0.176621	-0.315885	0.192107	0.09177	-0.059607	-0.542152	-0.725986	-0.309777	-0.15308	-0.584079	-0.385391	-0.09745	-0.380667	-0.254286	-0.323578	-0.073951	-0.119658	0.067801	-0.362324	-0.162794	-1.09396	-3.37833	-4.13137	-4.83948	-1.86964	-3.70157	-2.71192	-2.60168	-3.13792	-4.17915	-4.43003	-3.05965	-4.25225	-5.99798	-3.16967	-3.71811	-4.76564	-6.47656
MAP0853	-0.090555	0.371795	0.163015	0.07846	-0.420372	-0.22762	-0.386879	-0.100282	0.03398	0.129693	-0.096832	-0.29629	0.659413	-0.004254	0.068756	-0.803434	-0.791738	-0.396707	-0.284134	-0.736799	-0.745188	-0.485081	-0.470467	-0.456041	-0.408563	-0.015008	-0.143408	0.518694	-0.488721	-0.181697	-0.513964	-2.86497	-3.65558	-5.40893	-1.18792	-3.8202	-3.52257	-2.3618	-3.50945	-3.64603	-4.03559	-3.86688	-4.16004	-5.95176	-3.63406	-3.84322	-5.44823	-7.12512
MAP0854	-0.075487	0.13244	-0.179686	-0.084643	0.240712	0.002327	-0.356355	-0.291547	-0.123502	-0.222368	0.167006	-0.257195	0.210122	0.076333	-0.294455	-0.713773	-0.617755	0.044611	0.044723	-0.606736	-0.241197	-0.071103	-0.420765	-0.121921	0.063851	-0.222068	-0.302168	0.060926	-0.245348	0.038815	-0.196211	-1.23103	-1.28647	-1.95737	-0.089525	-1.67755	-0.671408	-1.25559	-0.737736	-1.05723	-1.34486	-1.11001	-1.36273	-2.13933	-1.27039	-0.928279	-2.00769	-2.73499
MAP0855	-0.362542	0.577015	-0.273773	0.043098	-0.156814	-0.030935	-0.243239	-0.107572	-0.02772	-0.250639	0.213048	0.235257	0.446935	0.068895	-0.172994	-0.784093	-0.591642	-0.210446	-0.482492	-0.560158	-0.72699	0.059266	-0.493595	-0.128832	0.033129	-0.014915	0.034262	0.07999	-0.213293	-0.004158	-0.104329	-1.55268	-1.43682	-2.29758	-0.735499	-1.44598	-1.5593	-1.32915	-1.73372	-2.33914	-2.04852	-1.04984	-2.07106	-3.98781	-1.67771	-1.32379	-2.76694	-4.02325
MAP0856c	0.123088	0.591921	-0.435974	0.096933	0.217279	-0.127191	-0.447056	-0.129691	0.079012	0.009681	0.182097	-0.274018	-0.021197	0.294249	-0.395632	-0.896631	-0.48486	-0.24868	-0.32551	-0.344585	-1.16468	-0.368501	-0.848104	-0.138777	-0.153153	-0.073837	0.042491	-0.028383	-0.746489	0.112398	0.216584	-1.61484	-1.61487	-3.03101	-0.105502	-1.44006	-0.729551	-0.792453	-1.5419	-2.22488	-1.90808	-0.86689	-1.42585	-3.11355	-1.19372	-1.25545	-3.01658	-3.40493
MAP0857c	-0.075463	0.066267	0.204956	0.100121	0.026994	0.042628	0.232127	-0.018058	-0.139506	-0.073209	0.223779	0.169123	0.005568	0.040139	-0.030898	-0.291148	-0.213083	-0.355618	-0.283749	-0.18336	-0.518129	-0.304943	0.07829	0.167778	-0.029288	0.0543	0.017972	0.22937	-0.071796	-0.124366	-0.172044	-1.16074	-1.21722	-1.91328	-0.551529	-0.207589	-1.41226	-0.394797	-0.992736	-1.72744	-1.34008	-0.839095	-1.95209	-2.32554	-0.972688	-1.42264	-1.96639	-3.0196
MAP0858	0.109632	0.17122	0.218432	0.304634	0.356541	0.225714	0.284903	-0.174684	-0.071482	-0.070286	0.358652	-0.069843	-0.038976	0.003276	-0.218276	-0.461078	-0.619538	-0.249218	-0.46402	-0.388554	-0.546096	-0.396973	-0.494467	0.030974	-0.444672	-0.078512	-0.176253	0.179919	-0.161398	-0.044086	-0.586257	-2.38703	-2.14703	-3.57597	-0.816289	-1.48776	-1.27248	-0.801166	-1.58617	-2.79146	-1.4834	-1.77406	-2.24729	-3.7944	-1.84216	-2.12504	-2.84905	-4.01699
MAP0859c	-0.215285	0.439889	0.272048	0.136328	0.096361	-0.083846	-0.070193	0.042841	0.303997	0.115919	-0.133624	-0.154359	-0.151471	0.117582	0.28893	-0.037814	-0.525651	-0.022397	-0.112527	-0.353021	-0.560514	-0.310681	-0.470787	-0.288668	-0.310172	-0.079502	-0.261639	-0.305007	-0.758611	-0.756344	-0.590405	-1.11892	-2.65851	-0.639588	-1.33135	-0.506412	-0.707229	-1.21203	-0.683334	-1.17083	-1.00201	-0.97569	-1.01104	-2.43448	-0.952106	-0.810647	-2.11669	-5.5856
MAP0861	-0.084113	0.468577	0.355537	0.446862	0.303692	-0.235275	0.42158	0.00926	0.450038	0.356968	0.103121	-0.317784	-0.150338	0.266525	-0.079805	-0.436216	-0.446072	-0.207853	-0.3197	-0.496911	-0.876713	-0.463019	-0.708816	-0.574181	-0.392486	-0.246346	-0.254598	-0.494158	-1.03729	-0.368517	-0.424463	-1.61181	-3.89217	-1.97067	-0.872805	-0.823296	-1.11269	-1.90139	-1.64127	-1.62127	-1.70877	-1.11428	-1.94146	-3.37749	-1.34674	-1.46841	-2.80041	-5.04318
MAP0862	-0.187143	0.598862	0.280455	0.365406	-0.352286	-0.5488	-0.210664	-0.193181	0.543368	0.134059	-0.193648	-0.58737	-0.371069	0.308442	-0.54135	-0.487606	-0.536453	-0.456999	-0.341715	-0.668954	-0.411894	-0.488213	-0.73564	-0.590168	-0.897178	-0.560693	-0.758099	-0.312167	-1.05263	-0.405115	-1.24396	-2.5005	-4.59453	-2.75028	-1.37015	-2.31984	-1.40193	-2.1689	-2.59479	-2.52769	-2.74422	-2.09451	-2.35552	-4.22105	-1.84224	-2.16808	-3.63312	-5.77631
MAP0863	-0.076326	0.321895	0.150875	0.338359	0.28364	-0.250818	-0.092513	-0.351548	0.479605	-0.078077	0.372271	-0.576264	-0.192541	-0.017575	-0.52471	-0.815061	-0.840453	-0.137823	-0.087519	-0.54286	-0.436857	-0.427031	-0.746608	-0.428959	-0.445376	-0.369556	-0.376688	-0.318464	-0.758122	0.570516	-0.359471	-2.11366	-3.61561	-3.03232	-0.690011	-2.34679	-1.53411	-1.49497	-1.69782	-2.51671	-2.41919	-1.89654	-2.61151	-4.12148	-2.10391	-2.73959	-3.65672	-6.21312
MAP0864	-0.258561	0.4803	0.201288	0.252196	-0.42842	-0.269223	-0.296028	-0.226897	0.235778	0.080945	0.162589	-0.355502	0.350089	0.16192	-0.325698	-0.671419	-0.846148	-0.323838	-0.048354	-0.697637	-0.32718	-0.316163	-0.856778	-0.384011	-0.397264	-0.092382	-0.318381	0.026743	-0.491432	-0.096638	-0.40259	-2.28106	-3.21183	-3.96146	-0.776787	-2.92961	-1.90821	-2.30744	-2.39679	-3.33004	-3.59819	-2.5627	-2.95926	-4.75274	-2.31859	-3.16341	-4.62352	-6.213
MAP0865	-0.015872	0.228225	-0.097393	0.279506	0.31959	-0.088003	-0.146006	-0.310399	0.12832	-0.265618	0.306547	-0.322896	0.087976	0.07141	-0.230271	-0.79805	-0.584097	-0.260756	-0.051813	-0.604883	-0.51132	-0.286465	-0.465942	-0.103341	-0.231369	-0.178348	-0.259703	-0.02364	-0.470738	0.092526	-0.261603	-1.79495	-2.09716	-3.12227	-0.160071	-2.53471	-0.930998	-1.85755	-1.29909	-1.61879	-1.91586	-1.68712	-1.7035	-2.9155	-1.81232	-1.93222	-3.2693	-5.06297
IG650	-0.143545	0.067155	0.525299	0.199887	0.258653	-0.094219	-0.270968	0.033528	0.38793	-0.183859	-0.118204	-0.073087	-0.113529	0.106603	-0.205785	-0.213309	-0.151759	-0.152075	-0.086145	-0.065907	-0.205469	-0.018721	-0.451865	-0.325567	-0.052569	-0.116777	-0.004296	0.161434	-0.561622	-0.077955	-0.489956	-0.97037	-1.71805	-1.10496	-0.424272	-0.580827	-0.592425	-0.983933	-0.877369	-0.90152	-1.15512	-0.505665	-1.27183	-2.14166	-1.01418	-1.48412	-1.73978	-3.33351
MAP0866	0.115663	0.092284	-0.025527	0.263607	0.235352	0.224682	-0.382948	-0.001494	-0.007696	-0.148308	-0.266288	-0.199414	0.326266	0.218716	-0.218424	-0.330507	-0.319504	-0.216658	-0.27273	-0.310673	-0.335156	-0.0874	-0.12566	-0.173407	-0.122987	-0.225448	0.273856	0.277456	0.031972	0.196136	-0.279313	-1.79143	-1.93003	-3.03569	-0.257543	-1.99934	-1.55936	-1.83621	-1.62122	-2.10751	-2.55201	-1.72192	-2.1334	-3.18929	-1.89997	-1.92105	-2.43486	-3.65864
MAP1064	0.332007	0.145003	-0.080822	0.199399	0.446	-0.05443	-0.185485	0.010718	0.071723	0.021282	-0.286924	-0.163688	0.234517	0.035806	-0.079435	0.042707	-0.257917	-0.030353	0.131009	0.086463	-0.075525	-0.042657	0.084471	-0.308402	-0.073717	-0.091227	0.113274	0.02169	-0.171806	0.14831	0.225122	-0.40942	0.532725	0.049775	-0.522404	-1.93696	-0.785305	-1.3279	-0.588752	-1.37732	-0.849915	-0.630392	-1.64243	-1.99429	-0.99513	-1.06065	-1.3914	-3.68719
MAP1231	-0.483822	0.120486	0.209563	0.096067	0.004842	0.124015	-0.036214	0.092325	0.34836	-0.041957	0.241791	0.002628	0.048967	0.164018	0.274541	-0.192144	-0.308708	-0.049619	-0.019257	-0.394322	-0.644123	-0.406364	-0.259634	-0.145468	-0.154852	-0.139349	-0.14518	-0.339373	-0.593144	-0.108848	-0.5839	-1.41356	-2.36093	-1.61206	-0.728135	-1.13256	0.25114	-0.125982	-0.206838	-0.492252	-0.540939	0.371458	0.64376	-0.019015	-0.000645	0.555571	0.738805	0.085644
MAP1232	-0.067247	0.371343	0.393285	0.296043	0.398005	-0.211094	0.121133	-0.132159	0.203021	0.458322	-0.004191	-0.446265	-0.321659	0.102403	-0.207304	-0.313807	-0.701765	-0.261726	-0.146467	-0.456228	-0.401674	-0.308991	-0.671064	-0.419189	-0.48297	-0.253104	-0.247689	-0.434192	-1.0074	-0.634825	-0.862312	-2.27308	-3.89712	-2.07753	-1.42304	-1.65865	0.117917	-0.073784	-0.430024	-0.357576	-0.598046	0.017461	0.347044	-0.658799	0.142396	-0.093045	0.676984	0.066178
MAP1233	-0.174135	0.571997	0.307609	0.315097	-0.063369	-0.29497	-0.069374	-0.332932	0.495702	0.343854	-0.123581	-0.957568	-0.276345	0.190689	-0.333349	-0.785402	-0.733903	-0.53776	-0.260853	-0.415646	-0.865689	-0.66	-0.977098	-0.555524	-0.84236	-0.216296	-0.156604	-0.296104	-1.23003	-0.862402	-1.27295	-3.02072	-5.98784	-3.68368	-1.50379	-2.75261	0.411384	0.074274	-0.418691	-0.351597	-0.476222	-0.436139	0.575422	-0.927529	0.355464	-0.001646	0.392889	-0.353925
MAP1234	0.00556	0.183902	0.348785	0.478769	-0.043626	-0.188985	-0.172626	-0.078663	0.650921	0.27651	-0.0245	-0.495584	-0.417135	-0.01507	-0.642561	-0.384064	-0.415706	-0.395427	-0.122071	-0.418487	-0.212306	-0.745791	-0.814711	-0.378215	-0.522757	-0.289839	-0.382945	-0.553848	-0.968101	-0.301291	-0.843535	-1.70684	-2.22534	-1.34042	-0.960173	-1.81739	0.227792	-0.242253	-0.589592	-0.329642	-0.417655	0.12742	0.290094	-0.717442	-0.202365	0.08193	0.266388	-0.260104
MAP1333	-0.027564	0.047942	0.0076	0.076188	0.674231	-0.157411	-0.037797	-0.01447	0.084912	0.004896	-0.143328	-0.241196	0.007067	-0.107066	0.073501	-0.048757	-0.257504	0.075261	-0.053097	-0.035689	0.000118	-0.004969	-0.207359	-0.423983	-0.186982	-0.273914	-0.137636	-0.033015	-0.493785	0.155598	0.211699	-0.774399	0.07532	-1.37871	-0.566386	-0.938909	-0.583519	-0.607695	-0.58865	-1.27282	-0.934573	-1.42953	-1.57586	-1.99162	-1.30273	-1.60634	-1.7955	-2.27731
MAP1334	0.196854	0.023411	0.043114	0.280644	0.369268	-0.207816	-0.17759	0.013273	0.059145	0.049451	-0.127592	0.157069	0.155432	0.087236	-0.062318	0.127248	-0.080233	-0.212476	-0.129065	0.149188	-0.045477	-0.004033	-0.355728	-0.451239	-0.112815	-0.000984	-0.172768	0.174384	-0.45292	-0.071609	0.4308	-0.779429	0.064803	-1.70859	-0.209701	-0.522406	-0.137829	-0.849203	-0.764352	-0.955932	-0.709443	-0.652592	-0.946036	-1.59084	-0.830195	-0.28151	-1.58183	-2.53289
MAP1344	0.220732	-0.030378	-0.093839	0.11921	0.090975	-0.072636	-0.160656	-0.182626	-0.153216	0.066043	-0.241383	-0.216975	0.287246	-0.004747	0.105529	0.019436	0.097515	-0.006446	0.01926	0.1257	0.112848	0.062086	0.198347	-0.093761	-0.004569	0.010221	-0.038586	-0.020525	0.07067	0.179054	0.370281	-0.574521	-0.963411	-1.58945	0.015045	-0.600792	-0.388012	-0.669335	-0.755313	-0.961791	-0.67311	-0.805692	-1.30961	-1.88012	-1.38021	-1.70451	-1.74861	-2.9557
MAP1345	0.128104	-0.09125	-0.196374	-0.039011	-0.065907	-0.13471	-0.170314	-0.15642	-0.133852	-0.016552	-0.14531	-0.188423	0.192526	-0.052373	-0.237632	-0.07564	-0.322558	0.097511	0.105663	-0.0779	-0.048541	0.021194	-0.177441	-0.199085	0.061289	0.156009	0.097047	0.329568	0.164361	0.174789	0.765671	-0.623793	-0.687952	-1.39129	0.068727	-0.118974	-0.912296	-0.971015	-0.69885	-0.819706	-0.631738	-0.49458	-1.24134	-1.61745	-0.920245	-0.672017	-1.2361	-2.58672
MAP1348c_5p	0.141259	0.04071	0.236461	0.028023	0.449897	0.126845	0.055387	-0.045519	-0.224591	0.175026	0.028667	0.133943	0.040739	0.118601	-0.360913	-0.075088	0.011198	-0.141812	-0.280339	-0.043012		0.004908	0.329835	-0.005416	0.105683	0.034328	0.257045	0.091448	-0.089004	0.157467	0.267158	-0.983256	-0.954865	-1.80606	-0.388122	-0.986767	-0.749986	-0.374081	-1.39373	-1.16355	-1.24387	-1.08137	-1.37947	-2.07722	-0.835039	-1.37776	-1.42604	-2.79767
MAP1376c	0.362088	0.177932	-0.048242	0.252474	-0.035855	-0.202717	-1.05265	0.123585	0.157796	0.130106	-0.175349	-0.215603	0.067768	0.072276	0.082966	-0.627881	-0.332267	-0.427653	-0.166975	-0.10307	-0.139597	-0.117529	-0.102559	-0.739466	-0.378308	-0.584122	-0.15626	0.067123	-0.345141	-0.081569	-0.051005	-1.43473	-0.098279	-4.1528	-1.2469	-2.70566	-0.970202	-1.45685	-1.63415	-2.07504	-2.33869	-1.47325	-2.01593	-3.26296	-1.30575	-1.36876	-3.34422	-3.97276
MAP1377	0.293504	-0.024009	-0.192985	0.129623	0.035395	-0.016153	0.086993	-0.077346	-0.092927	-0.326639	-0.07577	0.181721	0.025138	-0.135025	-0.079249	-0.506886	-0.378621	-0.146501	0.08848	-0.065365	-0.358238	0.069972	-0.61294	-0.261478	-0.131638	-0.120226	-0.14966	-0.10198	-0.355088	-0.096152	-0.237107	-0.794263	0.238049	-2.84553	-1.05111	-1.729	-0.463992	-1.15812	-0.929646	-1.09371	-1.16339	-1.30344	-0.994776	-2.34881	-0.777726	-0.861342	-2.37939	-2.91189
MAP1378	0.067244	-0.086889	0.25909	0.004924	0.088305	-0.109489	-0.011544	0.166069	-0.169267	-0.198689	0.015638	0.244957	-0.152415	-0.215605	-0.364148	0.194572	-0.133881	-0.221492	0.021896	-0.001008	0.062121	0.079616	0.02662	-0.141222	0.054099	-0.015287	-0.188121	0.105371	-0.096204	-0.096163	-0.328221	-0.476603	0.050244	-2.14845	-0.547904	-1.1792	-0.368962	-0.966215	-0.982481	-1.0328	-0.976534	-1.11743	-1.03253	-2.16476	-0.668795	-0.877438	-2.32631	-3.87604
MAP1379	0.198032	0.129914	0.334576	-0.016303	-0.456074	-0.079579	-0.018833	0.085198	-0.221198	0.025829	0.085929	0.174529	0.026842	-0.08692	-0.125071	0.126159	-0.058081	-0.060219	-0.091311	-0.061948	-0.101081	-0.241504	-0.039106	0.042681	-0.224855	0.076495	-0.086641	0.2069	-0.110696	0.042604	-0.006804	-0.41584	-0.114028	-1.58858	-0.200049	-0.653088	-0.270298	-0.753921	-1.05367	-1.10763	-0.859104	-0.922869	-1.11608	-1.93183	-0.635542	-0.386251	-2.08044	-3.23617
MAP1380	0.004966	0.136664	0.388128	-0.027136	-0.038292	0.165068	-0.122956	0.009626	-0.101205	-0.023412	0.081777	0.262024	0.378841	-0.06346	0.079329	-0.139079	0.052635	-0.10772	-0.120751	-0.070535	-0.42584	-0.314963	0.369309	0.068175	-0.244782	0.068347	0.087568	0.303306	0.191811	-0.107291	-0.137306	-0.637985	0.25976	-1.65084	-0.288659	-0.643919	-0.92833	-0.738358	-1.41298	-1.57476	-1.25284	-1.4304	-1.54282	-2.42945	-1.42824	-1.17038	-1.93832	-2.89134
MAP1381	0.235054	0.105683	0.303497	0.099686	0.134324	0.364012	0.179245	0.03763	0.00425	-0.005291	0.028094	0.067706	0.227166	0.046753	-0.04843	0.005509	-0.144569	-0.080086	-0.145245	-0.169859	-0.395058	-0.33095	0.133169	0.16078	-0.350022	-0.051957	0.080776	0.320956	0.068244	-0.184302	-0.390863	-1.40425	0.032074	-2.09441	-0.596562	-1.58387	-1.21884	-1.19291	-1.56861	-1.95195	-1.34002	-1.91514	-1.83889	-2.94118	-1.74468	-1.48498	-2.44849	-3.03805
MAP1431	-0.037382	-0.111462	0.362295	0.076462	-0.296812	0.020562	-0.220211	0.047545	0.068609	0.127105	-0.12273	0.012045	-0.126612	0.014398	0.192667	0.104648	-0.155784	0.020393	0.074843	0.100235	0.228996	0.168884	-0.129284	-0.136637	-0.093802	-0.111515	-0.073982	-0.060172	-0.251097	0.192551	-0.280351	-0.407916	-0.174472	-0.180215	-0.135194	-0.72876	-0.865272	-0.834807	0.138305	0.033941	-0.102542	-1.15637	-2.17776	-2.4488	-1.69577	-0.210833	0.492545	-0.040117
MAP1434	0.130453	0.113867	0.273645	0.066366	0.363813	-0.239572	-0.514796	0.098589	-0.043745	-0.030618	-2.98186	-3.72822	-1.19639	-0.546357	0.027554	-0.143726	-0.365082	0.072499	0.127347	-0.08354	0.020377	-0.005514	-0.143842	-0.250787	0.022325	0.008231	-0.043963	0.068899	-0.039424	-0.142552	0.399144	-0.324202	0.096982	-0.258042	-0.225043	-0.096159	-0.753345	-1.36054	-0.271703	-0.118657	-0.209243	-0.96105	-1.69124	-2.33669	-1.13966	-0.120891	0.543483	0.418801
MAP1435	0.507717	-0.111143	-0.211788	-0.008651	0.241312	0.185477	-0.50821	-0.064115	-0.255633	0.085583	-3.1323	-2.18062	-0.534307	-0.863282	-0.237214	0.012975	-0.150409	-0.036707	0.069314	0.202142	0.037979	0.228464	0.196873	0.016903	0.197351	0.13249	0.258672	0.12444	0.312711	0.216394	0.390487	0.014595	0.195486	-0.095217	-0.36837	-0.318396	-0.674651	-0.876352	-0.485732	-0.447044	-0.381323	-1.57725	-2.24168	-2.7176	-1.48026	0.036644	-0.040343	-0.103477
MAP1436c	0.182427	-0.191121	0.001675	0.046626	0.357299	0.10538	-0.638036	-0.052019	-0.0146	0.010432	-2.0195	-2.29527	-0.830097	-0.286314	-0.09271	0.149817	-0.070308	-0.053491	-0.074054	-0.062885	0.191847	-0.15665	-0.018974	0.009094	0.274604	0.185187	0.411489	0.361422	0.101776	0.290902	0.488497	0.013681	0.366439	0.059765	-0.423409	-0.769765	-0.114248	-0.663244	-0.058323	-0.034308	-0.127435	-0.805706	-1.35062	-2.0264	-0.93993	-0.265894	0.252492	0.349511
MAP1440c	-0.118178	0.242894	0.237685	0.123921	0.038211	0.155164	0.761933	0.189385	0.260746	-0.309755	-0.947838	0.010997	0.220406	0.345777	0.144493	0.101984	-0.082664	-0.088834	-0.099357	-0.141801	0.111519	-0.129257	-0.012369	-0.2963	-0.160459	-0.125519	0.054245	-0.629388	-0.354869	-0.154288	-0.108418	-0.232569	-0.060218	-0.235993	-0.270532	-0.780076	-0.631754	-0.138521	0.010762	0.084817	-0.142259	-1.00199	-1.8315	-2.00617	-1.08249	-0.564008	0.102318	0.556978
MAP1441	0.147539	0.093267	-0.100249	0.179191	0.264452	0.012235	0.02719	0.249156	0.25612	0.076658	-0.287059	-0.195748	-0.253842	0.186148	-0.055776	-0.035068	-0.101368	0.043568	-0.01954	-0.108177	-0.120657	-0.002485	0.046767	-0.233159	-0.318444	-0.331327	-0.024088	0.001624	-0.14358	0.10002	-0.192474	-0.553299	-0.555685	-0.597441	-0.26972	-0.703136	-0.891127	-0.787376	-0.081875	-0.677459	-0.570369	-1.24018	-1.82731	-2.44567	-1.35002	-0.680553	-0.304802	-0.32437
MAP1442	-0.200456	0.146284	0.037332	0.158955	-0.225621	-0.107091	-0.11731	0.232586	0.020734	0.164316	-0.408576	0.09126	0.149879	-0.031537	0.047902	0.241282	-0.143302	-0.189295	-0.150803	-0.097843	0.218808	0.134705	0.0526	-0.237889	-0.350307	-0.229013	0.104953	-0.271935	-0.12254	0.234657	-0.156552	-0.067412	0.197158	-0.565345	-0.317696	-0.664675	-0.995877	-0.901293	0.050206	-0.185969	-0.165006	-0.956904	-2.11565	-1.66889	-1.15171	-0.164683	0.269597	0.389011
MAP1447c	0.336832	-0.112955	-0.153369	-0.014503	0.269095	0.000632	-0.271341	-0.264132	-0.001457	-0.249942	-0.036468	-0.002396	0.175898	0.086647	-0.110665	-0.315331	0.010957	0.089186	0.193501	0.151122	-0.041293	-0.017609	-0.072443	-0.056182	0.111058	-0.047121	0.061255	0.126755	0.148884	-0.014104	0.271327	0.160265	-0.031109	-0.316465	-0.200182	-0.586763	-0.181926	-0.575749	-0.000635	0.112894	0.023302	-1.19753	-1.79752	-2.06625	-1.07747	0.452481	-0.197512	-0.005609
MAP1453c	0.246533	0.203979	0.102505	0.263384	-0.007133	-0.057606	0.046107	-0.016404	0.173282	0.093711	-0.252628	-0.257824	-0.434629	0.3004	-0.011597	0.162388	0.148762	-0.003279	0.033659	0.04346	0.174054	0.170755	0.279083	-0.096056	-0.251573	-0.24037	0.046969	-0.359427	-0.094883	-0.031947	-0.226221	-0.124564	-0.252365	-0.455399	-0.558066	-1.29147	-0.732645	-0.965928	0.189467	-0.025293	0.038661	-1.40394	-2.35313	-2.3194	-1.59386	-0.114303	0.585197	0.052107
MAP1454	-0.010258	-0.174214	-0.176667	0.038081	0.129499	-0.217051	-0.566769	0.051986	0.064423	0.230353	-0.467835	0.187696	-0.082008	-0.001874	-0.001525	-0.030433	-0.020865	-0.090757	-0.256794	-0.185486	-0.062809	0.143455	-0.159043	-0.1242	-0.202652	-0.313432	-0.082689	0.000626	-0.300173	0.153557	-0.074937	-0.159697	-0.199704	-0.277153	0.054014	-1.78027	-0.578716	-0.785397	-0.059537	-0.148972	-0.109209	-1.58924	-2.32779	-2.41067	-1.32113	-0.342228	0.952025	0.151031
MAP1465c	0.171699	-0.06869	-0.17825	0.119389	0.355458	-0.007552	0.024351	0.290138	0.115655	0.026552	-0.072056	-0.015337	-0.218555	0.022393	-0.262388	-0.0632	-0.081289	0.220262	-0.100483	-0.024877	0.031178	-0.046967	-0.077801	0.002904	-0.303444	-0.251672	0.103752	-0.587299	-0.427069	0.142776	0.090439	-0.446238	-2.08719	-1.84962	-0.115574	-0.942887	-0.157982	-0.183124	-0.137029	-0.928645	-0.679269	-0.831025	-1.08761	-0.915318	-0.959602	-0.378139	-0.809889	-1.18705
IG1117	-0.040443	-0.097098	0.477419	0.263922	0.348556	-0.002985	0.117767	0.068198	0.541522	0.011035	-1.62813	-2.82017	-1.71992	-0.315555	-0.134568	0.167726	-0.054346	-0.102867	0.011588	-0.152139	0.098978	-0.056839	-0.236072	-0.194185	0.006672	-0.197969	-0.066393	-0.271721	-0.561161	-0.245741	0.165786	-0.194323	-0.399561	0.355033	0.000105	0.001466	0.025519	-0.004446	-0.206454	-0.082389	-0.180455	0.316397	0.073523	0.096693	-0.00339	0.031582	0.907267	-0.007513
MAP1487c	-0.100656	0.022672	0.336537	0.199578	0.38035	0.323221	0.423755	0.206037	0.306602	-0.100658	-2.84364	-3.04526	-2.02452	-0.582703	0.35845	0.1532	0.214317	-0.146274	-0.003932	0.031705	-0.217289	-0.336551	-0.012265	0.101694	0.13685	-0.047872	0.252932	-0.285391	-0.074224	-0.253852	-0.471137	-0.156915	-0.397904	-0.131188	-0.250383	-0.626721	0.094379	0.008566	0.013407	-0.186236	-0.073288	-0.224251	0.301241	0.256744	-0.430359	-0.395429	0.840035	-0.287897
MAP1490	-0.118292	-0.267306	0.382509	0.13157	-0.031714	0.035238	-0.091634	0.103286	0.090498	-0.085658	-1.95812	-2.43432	-1.34169	-0.74252	-0.101134	0.140428	0.193424	-0.136986	0.159716	0.163208	0.358666	-0.233548	-0.214203	0.225202	0.176122	0.033762	0.149725	0.062719	-0.036937	-0.202864	-0.549322	-0.032878	-0.325772	0.22262	-0.297578	-0.171977	0.03835	0.155637	0.021266	-0.037065	0.069015	0.173917	0.052795	0.185855	-0.042733	0.00866	0.857795	-0.1081
MAP1491	-0.087148	-0.16191	0.501605	0.007742	0.320669	-0.085273	-0.285262	-0.259184	0.072116	-0.01559	-1.86304	-1.82104	-1.19888	-0.863556	-0.115878	-0.07349	-0.147533	0.10993	0.16393	-0.121058	0.072578	-0.177187	-0.080559	0.024456	0.112568	-0.203012	-0.01694	-0.073504	1.30432	0.046113	-0.280211	-0.139908	-0.603661	-0.183088	0.233844	-0.576303	0.103625	-0.019961	0.12308	-0.261943	0.005626	0.27072	0.206287	-0.016742	-0.238316	0.03919	1.10243	-0.307091
MAP1631c	-0.278768	0.288015	0.172183	-0.027114	0.196426	0.057172	0.238306	0.196125	0.204628	-0.289767	-0.142263	0.140443	-0.103596	0.085175	0.101502	-0.227282	0.014566	-0.174096	-0.031247	-0.137814	-0.265508	-0.351827	-0.468048	-0.467539	-0.168037	-0.047623	-0.069838	-0.119615	-0.32113	-0.365637	0.046734	-0.533737	-2.27322	-2.15616	-0.939356	-0.766107	0.195013	0.164517	0.039646	-0.085871	-0.203083	-0.230212	0.392114	0.106401	-0.296439	-0.5236	0.866564	0.276642
MAP1632c	0.105952	0.288326	0.251528	0.284593	0.040694	-0.000165	0.666116	0.096311	0.29948	0.11699	-0.325343	0.041092	-0.455374	0.229713	0.035663	-0.141695	-0.403173	-0.143044	-0.186619	-0.261758	-0.200262	-0.067933	-0.010499	-0.454493	-0.480428	-0.394002	-0.189944	-0.315517	-0.758655	-0.141658	-0.597269	-1.86936	-3.51741	-3.7406	-1.38723	-2.14377	0.15068	0.057387	-0.040166	-0.345299	-0.425318	0.247892	0.526911	-0.294867	-0.303696	-0.350788	0.95483	0.190641
MAP1633c	-0.093675	0.219563	0.205797	0.097206	-0.029637	-0.349273	-0.168642	-0.134805	0.375667	0.094122	-0.14504	0.072664	0.129386	-0.08488	-0.060312	0.173098	-0.527258	-0.020221	-0.253327	-0.187501	-0.092558	-0.086732	-0.099066	-0.171931	-0.508203	-0.303207	-0.104214	-0.345433	-0.4171	-0.100409	-1.09197	-2.09205	-4.10742	-3.92598	-1.21606	-1.97377	0.36111	-0.034816	-0.218576	-0.482625	-0.650751	0.128733	0.50836	-0.525861	-0.239823	-0.334811	1.33285	0.32375
MAP1634	-0.12206	0.215722	0.205539	0.245685	0.223755	-0.069129	-0.054743	0.028251	0.054608	0.093105	-0.328971	0.383626	0.220329	0.061366	0.209325	0.156837	-0.627386	-0.02802	-0.220529	-0.180986	0.020405	0.321371	-0.290704	-0.540418	-0.412641	-0.138069	-0.136236	-0.118556	-0.493338	0.106538	-0.411792	-1.64014	-2.28796	-4.06559	-1.27119	-1.93711	0.00719	-0.082528	-0.21296	-0.481244	-0.449717	0.142734	0.458638	-0.730675	-0.438757	-0.040405	0.986352	0.390289
MAP1635c	-0.019287	0.243749	-0.047968	0.389234	0.192761	-0.261928	-0.479021	-0.101418	0.367871	0.193314	-0.258531	0.261203	0.398079	0.202531	0.41428	0.000208	-0.706251	-0.16451	-0.32386	-0.212902	-0.308673	-0.285473	-0.361932	-0.654373	-0.536324	-0.260522	-0.123912	0.275303	-0.36815	0.427441	-0.252248	-2.22623	-2.78938	-4.61567	-1.54886	-3.11707	0.400199	-0.227336	-0.442613	-0.589473	-0.699078	0.036987	0.793052	-0.827005	-0.190397	-0.0567	1.4504	0.681995
MAP1636c	-0.024274	0.05369	-0.340173	0.123016	0.307348	-0.208855	-0.079087	-0.15922	0.103153	-0.142	-0.106758	0.513259	0.324684	-0.160831	-0.052988	-0.005846	-0.557151	0.082907	-0.22674	-0.084895	-0.208624	-0.071099	-0.15454	-0.489681	-0.30536	-0.008994	-0.069987	0.226514	-0.163379	0.238519	0.724847	-1.20766	-2.1399	-3.78681	-0.66571	-1.62917	0.193081	-0.379995	-0.162099	-0.272465	-0.404144	0.444946	0.491578	-0.378355	0.000978	0.230321	1.31436	0.611296
MAP1637c	0.232743	0.056368	-0.124722	-0.077994	0.077271	-0.043132	-0.336939	-0.225646	-0.134854	0.024169	-0.215733	0.233257	0.405042	0.038163	0.264439	-0.195179	-0.444183	-0.117727	-0.11379	0.011642	-0.228094	-0.231927	-0.180812	-0.287637	-0.128235	-0.230221	-0.153088	0.255401	-0.086415	0.232263	0.472845	-1.60746	-1.7438	-4.33948	-1.11706	-3.35416	0.337803	0.034519	-0.285108	0.12247	-0.325978	0.043413	0.596271	-0.315851	0.041043	0.076583	1.35776	0.537053
MAP1721c	-0.082842	0.285781	0.490103	0.059325	0.145484	0.027319	0.244853	0.091398	-0.03001	0.083883	-0.318454	-0.258973	-0.179081	0.000622	-0.009906	-0.271362	-0.204236	-0.234443	-0.228902	-0.003141	-0.414276	-0.064211	0.028669	0.098807	-0.242269	-0.132629	0.117892	0.140756	-0.065852	-0.333886	-0.244106	-1.2546	-1.65992	-2.07842	-0.933599	-1.63374	-0.651719	-0.799773	-1.23358	-1.35674	-0.661825	-1.17182	-1.72712	-2.66552	-1.38081	-1.52125	-2.18802	-3.18983
IG1322	0.361494	0.270258	0.190648	0.027802	-0.357885	-0.039229	0.190535	-0.32263	-0.059656	0.494854	-0.181324	-0.348129	-0.139738	0.139779	-0.308316	0.090512	-0.043634	-0.335094	-0.128181	-0.19773	0.206656	-0.022596	-0.329926	-0.144977	-0.36166	-0.216283	-0.351598	-0.425165	-0.286764	-0.236957	-1.52735	-3.09288	-3.25686	-3.99534	-1.98195	-4.23006	-2.71971	-2.47117	-4.09303	-3.11663	-2.27129	-2.99794	-2.89406	-4.7775	-3.04909	-3.00917	-4.04508	-4.25787
MAP1723	-0.10174	0.089709	0.169782	0.008783	0.280983	0.115125	0.54469	0.193838	0.30116	0.010139	-0.486677	-0.218967	-0.411719	3e-05	-0.085784	0.015717	-0.100627	-0.171223	0.053049	-0.126491	-0.125942	0.00596	-0.194025	-0.267759	-0.253698	-0.272592	-0.052201	-0.21003	0.10273	-0.1649	0.120124	-1.65983	-4.99877	-3.54844	-2.03929	-2.9762	-1.31536	-0.158111	-0.881203	-1.9634	-1.77808	-2.35836	-2.53827	-3.29296	-1.41612	-3.19363	-3.11895	-3.38609
MAP1728c	0.243697	0.225193	0.064781	0.237963	0.265596	-0.225331	-0.35943	-0.08761	0.237482	-0.080886	-3.26288	-4.69203	-1.18736	-0.814204	0.327852	-0.010379	-0.566144	-0.104177	-0.102209	-0.007092	0.011164	-0.053539	-0.418045	-0.595154	-0.367684	-0.206388	-0.004362	0.278116	-0.327879	-0.049319	0.059617	-0.749653	0.119208	-0.708377	-1.19272	-2.33426	0.300092	-0.074659	-0.35298	-0.337159	-0.703145	0.134973	0.070248	-0.773903	-0.208728	0.247418	-0.116386	-0.04581
MAP1729c	0.266254	-0.224102	-0.249244	-0.091127	0.221827	-0.075896	-0.116691	-0.070733	-0.00821	-0.122412	-1.54538	-2.16948	-0.712148	-0.660084	0.232961	0.026146	-0.394071	0.000949	0.132145	0.15278	0.148045	0.055257	-0.14029	-0.363972	-0.032711	-0.239337	-0.359799	-0.256461	0.05491	0.046843	0.042368	-0.457202	-0.040587	-0.229223	-0.500979	-1.78914	-0.135385	-1.01881	-0.660529	-0.590472	-0.573282	-1.1909	-1.09002	-1.8876	-0.826595	-1.12516	-1.62423	-2.41613
MAP1730c	0.132205	-0.053738	-0.054295	-0.167173	-0.322804	-0.020652	0.071494	-0.125416	-0.123117	0.130404	-2.31283	-1.68741	-1.53913	-0.813655	0.148464	-0.292855	-0.273646	0.043266	-0.051855	0.109987	0.128126	0.043156	-0.16266	-0.046306	0.133577	-0.056713	0.152515	0.240012	0.30444	-0.026289	0.354173	-0.044351	-1.17551	-0.202379	-0.581444	-1.89455	-1.04473	-0.280476	-1.05628	-1.49017	-1.19047	-1.61944	-2.62702	-2.5938	-1.74938	-1.7534	-2.19674	-3.70972
MAP1732c	0.173457	-0.034342	0.033652	-0.085556	-0.045383	0.111433	-0.249078	-0.30636	-0.221763	-0.243603	-0.900508	-1.52927	-0.528991	-0.46883	0.008464	0.207109	-0.107511	0.297421	0.230335	-0.018042	-0.135735	-0.036117	0.121219	0.170261	-0.076154	0.122914	-0.062562	-0.071987	0.129164	0.128393	-0.013383	-0.180857	-0.808528	0.087229	-0.115574	-0.480384	-0.316487	-0.260173	-0.418879	-0.675388	-0.286752	-1.40765	-1.58359	-1.25074	-1.01701	-1.15493	-1.11974	-2.50553
MAP1735	-0.056114	0.137463	0.528859	0.058963	-0.129227	0.099447	0.493755	0.1853	0.402395	-0.212018	-2.98744	-2.81319	-2.94846	-1.56082	0.339541	0.125399	-0.006008	-0.15973	-0.003671	0.013491	0.083065	0.083721	-0.101983	-0.158439	-0.052074	-0.027473	0.127854	-0.747597	-0.264609	-0.395825	-0.409318	-0.166426	-0.006293	0.093505	-0.890363	-1.53096	-0.367613	0.026411	0.026143	0.167855	-0.110353	-0.003394	0.139542	-0.112399	0.083812	-0.099177	0.008589	0.142077
MAP1736	-0.2045	0.213293	0.311109	-0.017352	0.088983	0.089449	0.339037	0.494572	0.386435	-0.20713	-1.57875	-2.35418	-1.81652	-0.613655	-0.027821	0.101442	0.03651	-0.027341	-0.155807	0.029439	-0.141562	-0.175833	0.0229	-0.152131	0.042965	-0.050559	-0.245859	-0.868279	-0.328006	-0.42251	-0.18801	-0.034638	-0.260051	0.107683	-0.14716	0.438816	0.14178	0.235176	0.166563	-0.03022	0.036046	0.057827	-0.084649	-0.120076	-0.137022	-0.271931	-0.223947	-0.078632
MAP1737	0.187858	0.087815	0.211309	0.288687	0.102909	-0.045406	0.08685	0.250118	0.11161	0.149642	-4.16507	-5.47109	-3.84077	-1.68416	-0.224814	-0.008117	-0.438546	-0.023977	-0.116156	-0.221229	0.063499	-0.1456	0.145305	-0.231888	-0.479487	-0.276073	0.061762	-0.680956	-0.612345	-0.046249	-1.0225	-0.377418	-0.406037	-0.56085	-0.248439	-1.31498	0.233336	0.363845	0.14343	-0.403043	-0.457829	-0.208122	0.039585	-0.373869	-0.149325	0.14226	-0.271246	-0.006183
MAP1738_3p	0.046334	0.101527	0.051327	4e-05	0.284729	-0.060746	0.009082	-0.043962	0.009111	0.053881	-2.57657	-4.32916	-2.3918	-0.940837	-0.071838	-0.134449	-0.589974	0.078492	-0.109453	-0.0819	-0.104885	-0.111942	-0.325359	-0.366173	-0.453411	-0.228	-0.058523	-0.356858	-0.334293	-0.010808	0.152453	-0.325835	-0.330216	-0.482598	0.147988	-0.156488	0.024176	-0.101748	-0.351305	-0.682395	-0.608627	-0.420867	0.252034	-0.617429	-0.290961	0.134923	0.003173	-0.048765
MAP1738_5p	0.067284	0.262982	0.180162	0.13665	-0.258608	-0.02966	0.190668	0.057757	0.03914	0.130465	-2.8712	-3.61752	-1.97094	-0.982741	0.141363	0.073837	-0.439957	-0.011823	-0.072302	-0.040965	0.080525	0.116306	-0.171597	-0.124962	-0.270175	-0.30736	-0.010047	-0.498223	-0.371258	0.160407	-0.566781	-0.135714	-0.065922	-0.479909	-0.647919	-0.768935	-0.012067	-0.047231	-0.095158	-0.291462	-0.439241	-0.128673	0.063381	-0.453157	-0.176803	0.19578	-0.120357	0.041616
MAP1742c	0.19615	-0.172463	-0.042045	-0.171761	-0.016878	0.046453	0.372242	-0.033928	-0.110412	-0.153288	-1.24309	-1.92335	-1.90331	-0.705878	-0.308196	0.104849	0.108428	-0.027117	-0.026461	0.104999	-0.17722	0.150391	-0.049664	-0.104026	-0.113172	0.088152	-0.143312	-0.111344	-0.04126	0.048666	0.239041	0.081457	-0.127339	-0.316375	-0.466374	-1.30309	0.03403	-0.337232	-0.428528	-0.255343	-0.297828	-0.311282	-0.268102	-0.647324	0.025489	0.814071	-0.82745	-0.722764
MAP1821c	-0.084907	0.348461	0.205545	0.240627	0.243241	-0.2888	-0.134846	-0.129658	0.203165	0.190925	-0.133206	-0.441815	-0.118117	0.090388	-0.169752	0.171397	-0.437909	-0.190941	-0.152663	-0.143648	-0.242544	-0.088286	-0.618227	-0.660147	-0.683628	-0.147817	-0.256842	-0.524269	-0.699543	-0.164769	-0.901347	-0.717989	-0.142748	-4.41694	-1.40241	-3.81559	-2.43369	-1.72181	-2.26513	-3.02499	-2.74071	-3.24241	-3.97082	-4.63448	-3.15614	-3.46721	-4.31528	-5.51247
MAP1822c_3p	0.360165	0.347524	-0.107703	0.311316	0.349872	-0.174224	-0.200589	-0.252679	0.077323	0.084352	-0.278006	-0.443577	-0.062148	0.398791	-0.08999	-0.395117	-0.574361	-0.241092	-0.420946	-0.076177	-0.359566	-0.305209	-0.788866	-0.682222	-0.606419	-0.082541	-0.049324	-0.076934	-0.52628	0.043534	-0.467445	-2.73257	-3.8123	-4.90932	-2.33114	-4.02639	-1.87011	-2.17411	-3.42391	-4.09746	-3.88698	-3.81225	-3.69387	-5.01512	-3.48073	-4.07272	-4.51985	-5.3134
MAP2026	0.269009	0.310721	0.468564	0.484112	-0.065225	0.000333	0.515536	0.348772	0.447525	-0.016937	-0.325559	-0.395817	-0.579805	0.172185	-0.104449	-0.401941	-0.711183	-0.457409	-0.159382	-0.405729	-0.368045	-0.34946	-0.705867	-0.582003	-0.561975	-0.114664	0.128388	-0.953266	-1.00271	-0.478321	-1.18331	-2.19072	-4.21725	-3.75337	-1.35601	-1.62173	0.011394	-0.409531	-0.328224	-0.302873	-0.624461	0.274323	0.665979	-0.795883	-0.01134	-0.468977	0.109535	0.10443
IG1617	0.41644	0.239254	0.749616	0.221981	-0.027498	-0.022656	0.119279	-0.192253	0.293697	0.517831	-0.223899	-0.534181	-0.382679	0.227673	0.022021	0.653374	-0.076564	-0.295324	0.046947	-0.179065	0.326885	-0.210313	-0.289272	-0.217486	-0.624458	-0.209254	-0.419548	-0.572861	-0.975759	-0.233096	-3.14603	-3.10909	-3.87842	-3.68227	-3.62526	-4.54007	-2.65244	-1.81712	-3.32243	-2.94577	-2.17914	-3.58368	-3.03588	-3.96178	-3.33302	-3.37901	-3.66461	-3.77969
MAP2135c	0.067346	0.161045	0.536281	0.030882	-0.50518	-0.045575	0.226651	0.072386	0.385714	0.070317	0.013246	-0.232009	-0.284905	0.192052	0.113597	-0.179558	0.049937	-0.088915	0.247207	0.049874	-0.104729	0.161297	0.025134	0.037444	0.101612	-0.260373	0.174209	-0.382019	0.101855	-0.194738	-1.31456	-0.033455	-0.777992	-0.501516	-1.69546	-3.11091	-0.440472	0.210993	-0.027153	0.104433	0.178134	-0.139905	-0.013474	0.427705	-0.089236	0.382925	0.261048	-0.350321
MAP2148	0.279467	0.009579	0.552606	0.228696	0.145962	-0.164885	-0.049007	-0.076927	0.305675	-0.136019	-0.219825	-0.726966	-0.224699	0.253875	-0.169183	-0.173271	0.105473	-0.12998	0.121566	0.06998	-0.229846	0.008873	0.095508	-0.12084	-0.152954	-0.251622	0.08061	-0.097927	-0.088682	-0.015731	-0.174198	-1.84201	-2.97648	-3.11334	-0.975236	-3.00907	-1.92352	-1.57264	-1.84293	-2.68208	-2.50921	-2.2475	-2.92909	-3.48814	-2.1409	-2.41701	-2.73033	-3.85899
MAP2149c	0.046699	0.126449	0.277955	0.227308	-0.055518	-0.1704	-0.220501	0.117704	0.139693	-0.147449	-0.277071	-0.140047	0.003994	0.051583	-0.149986	-0.515929	-0.301041	-0.026295	0.141309	-0.191428	-0.245643	0.093686	-0.403683	-0.299756	-0.004372	-0.15058	-0.14466	0.10085	-0.576947	0.204927	-0.17438	-1.31944	-1.68074	-1.94892	-0.269087	-1.0926	-0.48442	-1.29391	-0.86268	-1.66249	-1.52483	-1.07008	-1.43986	-2.55153	-1.1906	-1.63787	-2.40109	-4.27968
MAP2151	0.155655	0.583535	0.070964	-0.038276	0.036032	-0.282181	-0.491174	-0.135793	-0.013708	0.36068	-0.172156	-0.517937	0.335211	0.095705	0.035939	-0.567026	-0.721555	-0.073046	-0.143764	-0.510962	-0.625599	-0.134652	-0.426008	-0.308012	-0.104919	-0.086204	-0.12513	0.111715	-0.254508	-0.157383	0.103769	-2.569	-3.00082	-4.53911	-0.494072	-4.12813	-2.17887	-1.83441	-2.70563	-2.80344	-3.07198	-3.38424	-3.28317	-4.99312	-2.69406	-3.75674	-4.29717	-5.34126
MAP2152c	0.001581	0.468725	0.213406	0.157537	-0.389868	-0.294454	-0.429701	-0.056131	0.302515	0.082965	0.121643	-0.464053	0.046202	0.141156	-0.432176	-0.72839	-0.82703	-0.234599	-0.381616	-0.60422	-0.54385	-0.365984	-0.638551	-0.485481	-0.439279	-0.055367	0.026542	0.187165	-0.438247	-0.262016	-0.27221	-3.10375	-3.3775	-4.44621	-1.35623	-3.42342	-2.78426	-2.05311	-3.10702	-2.80044	-3.01005	-3.1141	-3.93168	-5.18366	-3.08786	-3.87894	-4.38329	-5.91289
MAP2153	0.092268	0.717759	-0.309935	0.262438	0.38168	-0.120907	-0.375676	-0.303064	0.229102	-0.263268	0.205933	-0.317348	0.16024	0.352663	-0.598398	-0.884352	-0.92613	-0.22031	-0.329191	-0.693798	-0.732912	-0.555818	-0.976164	-0.469519	-0.557687	-0.157454	-0.086367	-0.086591	-0.976333	-0.249384	-0.390591	-2.67396	-2.39082	-4.20793	-0.815009	-2.75341	-1.62484	-1.62135	-2.74698	-3.18726	-2.88563	-1.9586	-2.47625	-4.33915	-2.24238	-2.64404	-3.92159	-4.80516
MAP2154c	0.032363	0.395631	0.018432	0.151357	0.131406	-0.033746	-0.215154	-0.010398	0.072182	-0.164717	-0.116732	-0.147854	-0.012557	0.107121	-0.157729	-0.647934	-0.539942	-0.237321	-0.431339	-0.206673	-0.750523	-0.780381	-0.46103	-0.345534	-0.186497	-0.327837	-0.092907	0.189633	-0.590243	-0.274324	0.093544	-2.33142	-2.22523	-3.34482	-0.834186	-1.79014	-1.66158	-1.39058	-2.08146	-1.88153	-1.69306	-1.15399	-2.45885	-3.45568	-1.914	-2.78003	-3.33175	-4.78363
MAP2158	0.252168	0.439762	0.163177	0.122644	0.176969	0.06184	-0.212723	0.081817	0.015738	0.05081	0.027791	-0.43966	-0.022728	0.169802	-0.087706	-0.777521	-0.338275	-0.178733	-0.366032	-0.398712	-0.770569	-0.330658	0.015212	0.129258	-0.21998	-0.133518	0.003649	0.049154	-0.176947	-0.183242	-0.092804	-2.48123	-2.41095	-4.37796	-0.754273	-2.57507	-2.55117	-1.16348	-2.19268	-2.78001	-1.91294	-2.46153	-3.07157	-3.52058	-2.50131	-3.54559	-4.00313	-4.31257
MAP2179	0.233838	0.115359	0.294873	0.041513	-0.090628	0.010612	0.019858	-0.006944	-0.153792	-0.063927	0.02058	0.354696	-0.117668	0.041844	0.080862	-0.428847	0.096863	-0.127718	-0.342191	-0.020557	-0.629656	-0.013179	-0.251783	0.209463	0.007823	0.176349	0.161335	0.09871	-0.013865	0.090629	0.285922	-0.689548	-1.12075	-2.07446	-0.162933	-0.517742	-0.896884	-0.162717	-0.800963	-0.731988	-0.459081	-1.5262	-1.81234	-1.44402	-1.08219	-1.55276	-2.90077	-2.78506
MAP2180c	0.016294	0.062919	0.426024	0.020296	0.07832	0.190395	0.385321	0.049727	-0.158859	0.088017	0.17015	0.172211	0.029043	-0.051186	-0.131748	-0.012396	-0.050533	-0.043622	-0.08635	-0.033224	-0.190402	-0.081903	0.072759	0.209713	-0.012585	-0.005306	0.056809	0.222202	-0.093269	-0.057696	0.027659	-1.14846	-0.712173	-2.02531	-0.401252	-0.529387	-0.794327	-0.017821	-0.824513	-0.692422	-0.313633	-1.18111	-1.69564	-1.96417	-1.39548	-1.239	-1.71805	-3.64341
MAP2181c	-0.050281	-0.018818	0.140613	0.09425	0.348446	0.246112	0.56785	0.177423	0.235122	-0.309507	-0.296445	0.02216	-0.359786	0.014715	-0.053427	-0.080556	0.049708	-0.239239	-0.192514	-0.115233	-0.103168	-0.113279	-0.132377	-0.225674	-0.178668	-0.108695	0.209831	-0.148053	-0.289536	-0.180404	-0.194623	-1.54282	-2.94592	-3.10351	-1.15967	-2.35831	-1.59728	0.005713	-0.463457	-1.79026	-1.55425	-2.1673	-2.70535	-3.09553	-1.40624	-2.57504	-2.47895	-4.8676
MAP2182c	-0.04036	0.118866	0.04254	0.14265	-0.077414	-0.163821	0.579262	0.136961	0.196999	0.100214	-0.291126	0.185204	-0.068111	-0.051893	-0.089397	0.127385	0.015842	0.087708	-0.063748	-0.099338	-0.078869	0.118984	0.325879	-0.245039	-0.281926	-0.14743	-0.04751	0.009471	-0.184864	0.102852	-0.472117	-1.36495	-2.85263	-2.79628	-0.451895	-1.27418	-1.49909	-0.880951	-0.625128	-1.89738	-1.01738	-1.46008	-2.43109	-1.99321	-1.51735	-2.01699	-2.18699	-3.7526
MAP2183c	-0.114203	0.008672	0.023996	0.122782	-0.20598	-0.239342	0.105371	0.072622	0.10229	-0.059029	-0.294097	0.124123	0.194431	0.076457	0.054608	0.021052	0.043604	-0.223884	-0.135095	-0.138906	0.317157	0.27002	-0.111614	-0.038116	-0.181953	-0.144942	-0.176417	-0.229416	-0.376955	0.095823	-0.359635	-0.643721	-1.19286	-1.59239	-0.11694	0.043156	-0.435957	-0.469727	-0.345063	-1.19415	-0.831557	-0.632186	-1.46168	-1.0327	-1.02349	-1.47811	-1.20168	-2.4473
MAP2184c	-0.280989	-0.149111	0.493906	0.065699	0.289938	-0.00373	-0.034918	-0.072693	-0.105933	0.071409	-0.155328	0.134943	0.213717	-0.089963	0.301871	0.457266	0.199577	-0.061992	0.055975	-0.002463	0.2865	0.257303	0.107007	-0.164281	0.078964	0.061258	-0.047937	-0.143259	0.128793	-0.054921	-0.462046	-0.453942	-0.820598	-1.72169	-0.083012	0.456089	-0.115916	-0.193388	-0.137882	-0.560156	-0.337897	-0.64438	-1.12584	-0.911621	-0.919752	-1.71524	-0.837521	-2.32471
MAP2185c	0.139946	-0.221832	0.099077	0.146734	0.173527	-0.125883	-0.041779	-0.074018	0.259097	-0.129012	-0.16004	0.247007	0.065594	0.028272	0.228023	0.39502	-0.077685	0.004696	-0.060113	0.258506	0.144701	0.251835	-0.440054	-0.37594	-0.055432	-0.099493	0.013898	-0.189637	-0.268626	0.069864	-0.187152	-0.941981	-1.25681	-2.20901	-0.677033	-0.928794	-0.292706	-0.63605	-0.509967	-1.05623	-0.88087	-0.712762	-1.61071	-1.85346	-0.924932	-0.833015	-1.67184	-3.30207
MAP2186c	0.385689	0.420933	-0.022571	0.103096	0.159771	-0.190519	-0.061213	0.020962	0.05939	0.32062	-0.380201	-0.513804	-0.003549	-0.024557	0.162981	-0.238378	-0.255029	-0.057995	-0.10272	0.091396	-0.050785	0.089495	-0.276866	-0.312438	-0.250218	-0.209629	0.028772	-0.035614	-0.116309	0.196484	0.320361	-1.76491	-2.12719	-4.26418	-0.976347	-2.62582	-1.22851	-0.961503	-1.8602	-2.19471	-1.47814	-3.26288	-3.03384	-3.39019	-2.55054	-2.8513	-3.42752	-4.25185
MAP2187c	0.269911	0.027248	-0.078612	-0.087291	0.138513	-0.047695	-0.212926	0.026198	-0.070935	0.007336	-0.032616	0.105271	0.200585	-0.143891	0.089313	-0.070888	-0.044986	0.011942	0.081589	0.219077	-0.353722	0.254814	-0.497715	-0.145733	0.006037	-0.053202	-0.149645	0.114471	0.174398	0.087858	0.116841	-1.10892	-1.14874	-2.979	-0.480669	-2.53852	-0.682504	-0.714076	-1.2174	-1.75883	-1.29994	-1.69713	-1.87519	-2.29155	-1.37755	-2.09091	-2.45541	-3.52644
MAP2188c	0.095387	-0.044525	-0.240973	-0.179521	0.159589	-0.1101	-0.341388	0.131049	-0.104112	-0.040478	-0.158591	0.439596	0.40944	-0.084427	0.089371	-0.079021	0.100174	-0.014399	0.042695	0.204686	0.006256	0.144784	-0.04507	-0.191943	0.285316	0.185636	0.154943	-0.032438	0.365603	-0.023151	0.212881	-0.297736	-1.07397	-1.8817	-0.200632	-0.720596	-0.416956	-0.248308	-0.628966	-0.946322	-0.612721	-1.08058	-1.29464	-1.57064	-0.097624	-1.21334	-1.31486	-2.58787
MAP2190	0.268436	0.010199	0.075768	-0.020779	0.001249	0.090234	-0.174415	-0.116187	-0.136486	-0.184425	-0.002698	0.379714	0.136959	-0.025966	-0.033362	-0.000497	-0.163411	0.034337	-0.178028	-0.141611	-0.242638	0.029624	-0.370477	-0.007828	-0.26049	-0.113442	0.033498	0.020102	-0.209611	0.191088	0.387187	-1.49552	-1.44082	-3.45331	-1.14457	-1.93736	-2.53939	-0.738856	-2.42315	-1.81518	-1.3499	-2.50275	-3.14395	-2.86239	-2.48616	-2.00025	-1.81551	-4.41249
MAP2194	-0.098641	-0.102505	0.148411	0.048246	0.097104	0.01846	0.151151	0.093402	0.294485	0.104661	-0.301075	0.499676	0.17686	-0.10471	0.069795	0.320036	0.193912	-0.071615	0.079669	-0.044124	0.166122	0.112443	0.445634	-0.090763	-0.101125	-0.047679	-0.095754	-0.252765	0.147737	0.169861	-0.389652	-1.17824	-2.09574	-2.82598	-0.474729	-1.68098	-1.54309	0.296474	-0.481762	-1.67727	-0.932794	-1.80095	-2.69801	-1.90354	-1.68516	-2.35101	-2.20022	-3.54769
MAP2195	-0.014223	0.10693	-0.072555	0.180895	-0.019327	-0.115198	0.193817	-0.011733	0.3124	-0.101981	-0.321102	0.254082	0.121561	0.061819	0.019365	-0.18469	-0.060203	0.067382	-0.041663	-0.153958	0.011278	0.138654	0.078158	-0.280275	-0.287871	-0.25763	-0.172133	-0.482504	-0.32943	0.06099	-0.241162	-0.839514	-2.37959	-2.51507	-0.265994	-1.04544	-0.306633	-1.12923	-0.465344	-1.16912	-0.91528	-0.753773	-1.72412	-1.56868	-1.28328	-1.70052	-2.02899	-2.0805
MAP2196	-0.141989	0.16504	0.116099	0.256959	0.488654	-0.037212	-0.016318	0.278258	0.095929	0.153474	-0.293859	0.304548	-0.052105	0.292365	0.230669	0.514537	-0.062922	-0.166034	-0.1192	-0.102284	0.418513	0.018225	-0.300194	-0.487959	-0.154429	0.010382	-0.109247	0.031283	-0.452079	0.274713	0.007776	-0.525627	-1.25725	-2.08546	-0.186182	-0.756731	0.45244	-0.596785	-0.478853	-0.776583	-0.853795	-0.435182	-0.834215	-1.13427	-0.801283	-0.930761	-1.69795	-2.66643
MAP2199	-0.112428	-0.104136	-0.30827	-0.201017	0.0022	-0.136808	-0.284606	0.132378	0.003346	-0.015005	-0.03056	0.676849	0.384511	-0.180086	0.308171	0.173493	-0.301664	0.252665	-0.021318	0.175344	-0.080923	-0.36157	0.008997	-0.210411	0.101181	0.038806	0.024378	0.253585	2.03956	0.105868	0.65647	-0.027097	0.304205	0.280754	-0.427349	-1.71871	-0.098643	0.05511	-0.09832	0.031993	-0.155792	0.256877	0.410024	-0.157547	0.256855	0.371477	0.426843	0.627023
MAP2305	0.005174	0.246674	0.200469	0.222811	-0.377133	-0.014815	0.029738	0.020929	0.224484	-0.128579	-0.063947	0.126556	-0.256204	0.052844	0.022485	-0.047056	-0.288863	-0.180371	-0.391851	-0.1221	-0.283893	-0.165928	-0.044367	-0.243631	-0.402236	-0.169425	-0.109189	-0.826461	-0.076436	-0.211892	-1.11088	-0.449365	0.012352	-0.985832	-1.83649	-4.40015	0.446056	0.218688	-0.251378	-0.434473	-0.337215	0.10685	0.404034	-0.535931	-0.089893	-0.635594	0.107178	0.103638
MAP2374c	0.055898	0.060426	0.260038	0.017257	-0.108777	-0.087109	-0.148957	0.23546	0.234905	0.075467	-0.5166	-0.083463	0.079277	-0.059115	-0.075635	0.005324	-0.170594	0.120382	0.028585	0.017853	0.204732	0.210565	0.458993	0.053681	-0.331168	-0.494629	-0.29933	-0.354706	-0.315311	0.032719	-0.499051	-0.333483	-0.313089	-0.315261	-0.222255	-0.210824	-0.830196	-1.57455	0.097186	-0.07616	-0.096359	-0.323345	0.264288	-2.50453	-2.22338	-0.110427	0.180878	0.101172
MAP2527c	0.057656	0.026779	0.392559	0.092416	0.595955	-0.254021	-0.398606	-0.302726	0.250677	0.080143	-0.457903	0.058444	-0.133892	-0.050779	0.153416	-0.096229	-0.201162	-0.130927	-0.092381	-0.126278	-0.268445	-0.02619	-0.147898	0.035298	-0.424783	-0.195581	-0.089483	-0.422603	-0.38269	-0.00126	-0.937082	-0.536997	-0.077722	-4.10019	-1.19228	-2.21918	0.115418	0.404872	0.163831	0.065512	-0.034502	-0.113033	0.413734	-0.064915	-0.114301	-0.380671	0.346835	0.128513
MAP2528	0.048937	0.027528	0.470296	0.32386	0.513271	-0.130743	-0.498337	-0.206855	0.110142	0.022789	-0.450526	-0.142824	0.024226	-0.055839	0.021419	0.147805	-0.257193	-0.173349	0.061881	-0.045686	-0.164195	-0.190155	-0.283378	-0.260889	-0.243519	-0.047611	-0.154122	-0.453884	-0.387346	-0.034624	-0.84039	-0.945165	-0.231157	-4.08164	-1.11088	-2.30493	0.388705	-0.041526	-0.359552	-0.528178	-0.610897	0.177248	0.360832	-0.525396	-0.257133	-0.612713	0.088634	-0.07797
MAP2530	-0.009253	0.136692	-0.282625	-0.012861	0.309805	-0.073017	-0.438065	-0.014169	0.247795	-0.153121	-0.219522	0.174522	0.244234	-0.029177	-0.048005	-0.174083	-0.383183	-0.119016	-0.037196	-0.068752	-0.220622	-0.10368	-0.271366	-0.236846	-0.058988	0.062023	-0.150726	0.062747	-0.126538	0.028681	0.745704	-0.250009	0.111254	-3.65355	-0.287479	-2.14003	0.548546	-0.076817	0.071545	-0.054582	-0.13544	0.200504	0.804735	-0.257629	-0.121224	-0.194414	0.388851	0.211007
MAP2532	0.216181	0.238143	-0.068371	0.090758	0.520487	-0.181319	-0.610103	0.157569	0.204549	-0.078408	-0.013942	0.291327	0.396851	0.152644	-0.127686	-0.454941	-0.35445	-0.054244	-0.143369	-0.165785	-0.207112	-0.191119	-0.252247	-0.265613	0.206649	-0.055465	0.332335	0.125877	-0.388807	0.259975	-0.016276	-0.238555	0.439318	-2.24035	-0.802218	-1.80984	0.126956	-0.00416	-0.283	-0.182194	-0.324086	0.284982	0.558803	-0.142381	-0.135792	-0.438255	0.054378	0.077247
MAP2656	0.151473	-0.221032	-0.463189	-0.115165	-0.171182	-0.008908	-0.30989	-0.038009	-0.1575	-0.140869	-1.72995	-2.05964	-0.77606	-0.508926	-0.109207	-0.194664	-0.007024	0.089939	0.102252	0.157461	0.017843	0.099392	-0.099414	0.064849	0.12077	-0.026339	0.071856	0.247896	0.420814	0.037072	0.451506	0.227902	0.112936	0.057083	-0.039938	-0.718701	0.202844	0.193859	0.114582	0.248303	0.079259	0.170199	0.069076	0.06631	0.089186	0.492665	-0.107587	0.042682
MAP2681c	0.004496	0.394354	0.096283	0.260507	0.043685	-0.139323	-0.140879	-0.119821	-0.024937	-0.004286	-0.15309	-0.166387	-0.052483	0.211071	-0.41089	-0.469967	-0.704094	-0.192908	-0.304238	-0.548419	-0.881618	-0.744679	-0.616054	-0.246047	-0.783351	-0.018637	-0.012175	0.079696	-0.72963	-0.161002	-0.710681	-0.533475	-1.76045	-0.543585	-1.53241	-4.13703	1.02963	-0.2395	-0.546037	-0.662996	-0.799183	0.127294	0.986776	-0.937409	0.416003	0.119575	0.35934	0.323327
MAP2743c	0.216012	-0.003556	0.133304	0.185942	-0.220124	-0.031506	0.461412	-0.099445	-0.102406	-0.261655	-0.289601	-0.198754	-0.360577	0.243844	0.00671	0.071693	0.307798	0.020524	-0.024998	0.077642	0.113839	0.038139	0.470445	0.05414	-0.169822	-0.020272	0.082002	-0.825742	0.014339	0.086233	-1.81978	0.039544	-0.107241	-0.324406	-0.876068	-2.9063	0.556069	0.111993	0.41132	0.081817	0.275182	-0.379954	0.05285	0.576377	0.442782	-0.468777	-0.352938	0.029709
MAP2751	0.567468	0.031806	-0.395569	0.033136	0.17294	0.127267	-0.006707	-0.268426	0.079764	-0.247206	0.103183	-0.039384	0.062349	-0.040062	-0.333311	-0.034067	-0.216832	0.082173	0.066095	-0.023925	-0.506998	-0.223399	-0.186509	0.121755	-0.228194	0.168752	0.089649	0.251083	-0.011169	0.389539	0.587186	-1.23779	-0.938289	-3.36428	-0.348197	-2.62295	-0.54754	-0.175137	-1.51116	-1.99711	-1.13979	-1.72309	-2.54603	-2.98943	-1.71611	-2.23337	-2.89327	-3.17552
MAP2753	-0.10241	-0.142618	0.487327	-0.026134	0.31128	0.285381	0.229772	0.101427	-0.135128	-0.253117	0.068269	-0.057487	0.096626	-0.100402	0.06399	0.085008	0.096234	-0.053286	0.111275	0.031131	-0.189591	-0.28704	0.064054	0.401951	-0.07025	0.037643	0.067131	-0.016759	0.143107	-0.456578	-0.209015	0.052146	-0.834062	0.47267	-0.456228	-1.37723	-0.684476	-0.481061	-0.79253	-1.09154	-0.505593	-1.35709	-1.8867	-1.61729	-1.14694	-1.94372	-2.28692	-3.06317
MAP2755	-0.215882	0.222026	0.512604	-0.084417	0.294011	-0.011494	0.27382	0.226458	0.048595	-0.078088	-0.068133	0.331297	-0.261156	-0.344389	0.041566	0.079258	0.054898	-0.111344	-0.267697	-0.08784	-0.106283	-0.020593	0.429405	-0.200521	-0.179819	-0.098852	-0.057833	-0.760424	-0.238739	-0.289274	-0.777151	-1.00024	-3.18167	-2.80478	-0.551911	-1.0856	-0.518541	-1.3278	-0.429686	-1.5741	-1.23269	-1.10973	-1.74075	-2.23225	-1.42949	-1.795	-3.1548	-3.83327
MAP2756c_3p	0.100285	-0.091517	-0.236464	-0.004701	-0.184047	0.097788	0.081273	-0.074049	-0.040736	-0.133073	-0.180822	0.002461	-0.227192	-0.139748	-0.003325	0.047269	0.301871	0.064472	-0.07706	0.015936	-0.020275	0.042634	-0.218213	0.035521	-0.034586	-0.141751	0.184359	0.178869	-0.013012	0.039543	0.1395	-0.235781	-1.37318	-2.47484	-0.381437	-0.543543	-0.52774	-0.623787	-0.347216	-0.902766	-0.746029	-0.808934	-1.22776	-1.14392	-1.04522	-1.37241	-1.95981	-3.61809
MAP2756c_5p	-0.024195	-0.012566	-0.192645	-0.036163	-0.051111	0.074814	0.017711	0.360954	0.28161	-0.167838	0.073459	0.296519	-0.249264	-0.23756	-0.266184	-0.234371	-0.179488	-0.053278	-0.098509	-0.118143	-0.093267	-0.427356	-0.021409	-0.042527	-0.309521	-0.214193	-0.048173	-0.719688	-0.391639	0.030772	-0.43384	-1.20003	-2.74371	-3.74689	-0.63397	-1.98125	-0.65614	-1.23386	-0.414843	-1.43882	-1.23136	-1.61946	-2.20395	-1.84355	-1.51969	-2.31768	-3.24052	-4.81703
MAP2757	0.171051	0.368641	0.002613	0.133075	-0.022234	-0.035206	0.152507	0.058386	0.081081	-0.152238	-0.320462	-0.313914	-0.241844	-0.00684	0.019728	-0.125015	-0.161236	0.031309	-0.079837	0.102161	-0.052667	0.206187	-0.179319	-0.268384	-0.259616	-0.21145	-0.040976	-0.321169	-0.742644	0.047418	-0.554493	-0.743802	-1.91395	-3.04339	-0.411283	-0.666887	-0.861486	-0.786587	-0.926225	-1.38043	-1.15972	-1.61672	-1.33711	-1.79861	-1.12423	-1.03276	-2.21044	-3.37615
MAP2758	0.286698	0.306476	0.044786	0.045924	-0.005206	-0.083935	0.096428	-0.050565	0.022249	0.10197	-0.305116	-0.43862	-0.100015	-0.193321	0.060259	-0.41897	-0.345816	-0.149273	-0.234412	-0.059474	-0.269517	-0.059732	-0.192898	-0.390355	-0.449828	-0.322715	-0.130588	-0.155485	-0.482545	0.090109	-0.185036	-1.81344	-3.98622	-4.04419	-1.08495	-3.07577	-1.57433	-1.88623	-1.68642	-2.76511	-2.38537	-2.76345	-2.67109	-3.75162	-2.52058	-2.0489	-4.32136	-4.74357
MAP2759	0.061965	0.178584	-0.121347	-0.098761	-0.096535	-0.127343	0.131867	0.041025	-0.016558	0.02097	-0.008948	0.102589	0.079348	-0.215738	0.068374	-0.213447	-0.350927	-0.065057	-0.151747	0.027657	-0.245511	-0.190877	-0.170628	-0.197817	-0.088882	-0.304095	-0.0802	0.087914	0.015343	-0.003395	-0.149115	-0.344878	-1.23473	-3.30891	-0.280654	-1.97209	-0.49417	-0.682922	-0.663833	-1.34886	-1.13531	-1.88506	-1.53835	-1.71416	-1.45958	-1.33595	-3.09711	-4.48633
MAP2760c	0.447235	-0.324358	-0.245545	0.115166	0.078755	0.033606	0.278562	0.051201	-0.032828	-0.243433	0.13628	0.195495	0.016415	-0.014673	-0.227746	-0.44249	-0.013907	-0.129469	-0.061863	0.050619	-0.228565	-0.251805	-0.333623	-0.26192	-0.140801	-0.113842	-0.044798	0.048255	-0.12609	0.238457	0.066605	-0.99722	-2.24929	-3.10277	-1.00998	-2.17311	-0.97096	-1.81346	-1.60447	-1.74783	-1.75137	-2.07478	-1.35134	-2.46553	-1.36585	-1.7374	-2.93739	-3.11166
MAP2761c	0.383171	-0.004964	0.064793	0.152894	0.425484	-0.210614	0.026467	0.079109	0.037057	-0.216967	-0.196826	0.159234	-0.131952	-0.045432	-0.318984	-0.189055	-0.400097	-0.2443	-0.135685	-0.164367	-0.224284	-0.216742	-0.172639	-0.368848	-0.311013	-0.129142	-0.175659	-0.04205	-0.385689	0.027649	0.208481	-0.841278	-2.16033	-2.55839	-0.479216	-1.59044	-0.290682	-1.27544	-1.48697	-1.39573	-1.35441	-1.1995	-1.03339	-2.22701	-0.420647	-0.645722	-2.57119	-4.08728
MAP2762c	0.032771	0.17151	0.00081	0.08914	-0.010901	0.079939	0.145261	0.050164	-0.110552	-0.281737	-0.097693	0.26982	0.03905	-0.19968	-0.101655	-0.369392	-0.486948	-0.085761	-0.131667	-0.370938	-0.603662	-0.406367	-0.159742	-0.06197	-0.320419	0.02655	-0.089504	0.135791	-0.059942	0.12777	-0.011327	-1.30921	-2.29506	-3.04243	-0.298788	-2.4914	-1.13355	-1.42443	-1.72393	-1.99165	-1.71807	-2.58338	-2.02307	-2.83754	-2.22382	-2.54436	-2.89357	-5.72535
MAP2763c	-0.060727	0.120135	0.305944	-0.136378	-0.375747	0.194485	0.029024	0.022977	-0.324308	-0.109551	0.102637	0.382306	0.233239	-0.385715	0.008606	-0.383604	-0.293543	0.072185	-0.070186	-0.143977	-0.638605	-0.043254	0.388845	0.193313	-0.221128	0.059436	-0.090754	0.141794	0.290666	-0.220074	0.113119	-0.987187	-1.67797	-1.99327	0.03007	-1.62498	-1.2059	-1.01015	-1.04406	-1.34066	-0.952533	-2.12632	-1.79348	-2.4029	-1.8496	-2.2284	-2.71133	-4.55321
MAP2765c	-0.300831	0.005221	0.627636	0.143961	-0.207794	0.246559	0.451461	0.478488	0.157554	-0.421887	-0.280938	0.645687	-0.305438	-0.405189	0.179252	-0.087716	0.120564	-0.146847	-0.055342	-0.152903	-0.119846	-0.028711	-0.138626	-0.102642	0.064971	0.013256	-0.136384	-0.886657	-0.290068	-0.534384	-1.19557	-1.7466	-2.99307	-3.25251	-1.19971	-2.03825	-1.11835	-0.685032	-1.04521	-1.74147	-1.42729	-1.96465	-2.35603	-2.63162	-1.40157	-2.44453	-3.13389	-3.68688
MAP2766c	-0.080769	0.15458	0.411447	0.158071	0.132657	-0.134508	0.080882	0.311463	0.210475	-0.008731	-0.307779	0.060268	-0.89223	-0.2492	-0.023226	-0.008405	-0.273155	-0.157372	-0.197549	-0.245556	-0.283966	-0.292377	0.32994	-0.361246	-0.471262	-0.144758	-0.100487	-1.08292	-0.288494	-0.227329	-1.22194	-2.41031	-5.16979	-4.19735	-1.40409	-3.07648	-1.76685	-2.05036	-1.86536	-3.89724	-2.76014	-2.71875	-3.20383	-3.87409	-2.17389	-3.24682	-4.47994	-5.02586
IG2097	-0.158476	-0.006072	0.078642	0.055112	0.112615	-0.097124	-0.023191	-0.064591	0.115546	-0.054084	-0.233963	0.183096	-0.117288	-0.071095	0.066791	0.409521	-0.250705	-0.094617	-0.081647	0.037417	0.098951	0.111128	-0.230232	-0.362344	-0.222967	-0.084145	-0.194447	-0.090091	-0.273934	-0.117422	-0.159975	-1.17884	-2.06203	-2.65372	-0.378768	-1.16988	-0.648475	-1.07054	-0.598942	-1.16863	-0.834012	-0.920159	-1.82695	-2.62896	-2.05617	-1.71344	-2.44535	-3.75813
MAP2767c	0.029556	0.085422	-0.075664	0.267125	0.40486	-0.027386	-0.014941	0.112555	0.077199	-0.057064	-0.213056	0.372549	-0.251537	0.087613	-0.039231	-0.336967	-0.343726	-0.195714	-0.291643	-0.303319	-0.151835	-0.463277	-0.143041	-0.409634	-0.603325	-0.307952	0.038933	-0.694893	-0.533859	0.4366	-0.487448	-1.60343	-4.12478	-4.93476	-0.996711	-2.71663	-1.16365	-2.0917	-1.45556	-2.4191	-2.1259	-2.21274	-2.36786	-2.95643	-2.19465	-3.38715	-4.5012	-4.85742
MAP2768c	-0.000743	0.267067	0.053949	0.106064	0.078258	0.01234	0.134898	0.087703	0.220616	-0.119858	-0.156836	0.347027	-0.175904	-0.0251	-0.090229	-0.132928	-0.26665	-0.100395	-0.095364	-0.052407	0.03525	-0.205578	-0.235961	-0.278102	-0.291072	-0.225192	-0.148799	-0.364621	-0.405735	0.002816	-0.018701	-0.753147	-2.57178	-3.22484	-0.57935	-0.999906	-0.175948	-1.73873	-0.436966	-1.18702	-0.968737	-0.917956	-1.45044	-2.05376	-1.20075	-1.35129	-2.64362	-3.89809
MAP2769c	0.002187	0.166838	-0.021336	0.046128	-0.066969	-0.098266	0.123259	0.07338	0.097068	0.133846	-0.229168	0.430397	0.098468	0.035117	0.122855	0.038358	-0.385013	0.052975	-0.265891	-0.01268	-0.041971	0.121709	0.115981	-0.389802	-0.258103	-0.054183	-0.011368	-0.122946	-0.270666	0.220117	-0.105252	-0.552158	-0.444765	-1.25995	-0.520121	-0.550497	-0.737024	-0.641633	-0.810282	-1.3043	-1.05381	-1.20409	-1.37747	-1.75873	-1.13373	-1.31346	-1.93288	-2.1512
MAP2963c_3p	0.146388	0.411387	0.165907	0.273318	0.16452	-0.17477	0.11021	0.021756	0.404159	0.263564	-0.49112	-0.912449	-0.654957	0.183635	0.206623	-0.113499	-0.469808	-0.571085	-0.083763	-0.413026	-0.612627	-0.308824	-0.461305	-0.368866	-0.419097	-0.181753	-0.068684	-0.661289	-1.06415	-0.484081	-1.13226	-2.17495	-4.24472	-2.12796	-2.16867	-2.05927	-1.53784	-1.30088	-1.64522	-2.28837	-2.03659	-2.489	-2.21441	-3.47584	-1.61814	-2.16519	-3.25578	-5.55857
MAP2963c_5p	0.075265	0.250113	0.296799	0.030969	0.43918	0.166095	0.077017	0.126187	-0.290503	0.080113	-0.197623	0.029173	0.112136	-0.090343	-0.076239	-0.358014	-0.409363	-0.097167	-0.195787	-0.105318	-0.563905	-0.500439	-0.104247	0.136287	-0.323312	-0.180876	-0.183276	0.04929	-0.281576	-0.599831	-0.527001	-2.24685	-3.15806	-2.6046	-1.11162	-2.1959	-1.68076	-1.81675	-2.14694	-2.42138	-1.76361	-2.31926	-2.70288	-4.20294	-2.57299	-2.83642	-3.59318	-5.11894
MAP2964c	-0.257346	0.185419	0.311234	-0.053323	0.311576	-0.020974	-0.443694	-0.042543	0.167341	-0.079163	-0.926471	-0.146903	-0.039238	-0.055128	0.111421	-0.177035	-0.089058	-0.03701	-0.074909	-0.2654	-0.331088	-0.29188	-0.043279	-0.031045	-0.172506	-0.375826	-0.201255	-0.11431	-0.33036	-0.296792	-0.820234	-1.6072	-2.7456	-1.20925	-1.03594	-1.87509	-0.98043	-1.10082	-1.16202	-1.79246	-1.37208	-1.42632	-2.06016	-2.21376	-1.43584	-2.41205	-2.5861	-4.45803
MAP2965c	-0.252394	0.346204	0.353073	0.022481	0.441543	-0.099868	-0.270045	-0.064004	0.280301	-0.050018	-0.297154	-0.397364	-0.315884	-0.089629	0.155598	-0.070099	0.04395	-0.075932	0.112499	-0.17916	-0.29919	-0.146255	-0.356283	-0.043334	-0.113858	-0.204519	-0.115893	-0.517883	-0.49091	-0.358984	-0.898113	-0.625298	-1.88792	-1.17324	-0.510601	-0.679526	-0.888525	-0.59857	-0.803165	-1.05113	-0.862173	-1.3409	-1.30133	-0.65702	-0.880395	-1.42108	-0.898293	-1.76985
MAP3069	0.014325	-0.192592	0.290915	0.150289	-0.303511	0.092903	-0.289625	-0.139851	0.100622	-0.191564	-0.42802	-0.229031	-0.416944	-0.100577	-0.209228	-0.149953	0.177259	0.079146	-0.085979	-0.067945	0.162712	0.154271	0.367687	0.21017	0.040909	-0.108334	0.088784	-0.173969	0.11539	-0.330301	-0.275962	-0.143972	-0.8514	0.116901	-0.165041	-1.2627	-0.748502	-0.785669	-0.22961	-0.156306	-0.05556	-0.051175	-0.289366	-1.70436	-1.97211	-0.047293	0.055319	-0.428151
MAP3072	0.244471	-0.080152	-0.001074	0.090199	0.065312	-0.039537	-0.253789	-0.21877	-0.049702	-0.006043	-0.1089	-0.313436	0.248082	0.151688	-0.074007	-0.140687	0.091374	0.011116	-0.039351	-0.058612	-0.082144	0.079319	-0.003158	0.079416	0.091783	-0.122006	0.124734	0.295469	-0.078045	0.119613	0.184798	-0.153782	-0.02104	-0.173317	0.032095	-1.58348	-0.457964	-1.2444	-0.172001	-0.033372	0.034613	0.546648	-0.036349	-2.12561	-1.27846	-0.10001	-0.006155	-0.173376
MAP3114	0.002266	-0.114981	0.200019	-0.048449	-0.005199	-0.076161	-0.125445	-0.390712	0.310742	-0.012714	-0.199866	-0.101981	-0.193903	0.210112	-0.533802	0.515554	0.401806	-0.083818	0.13219	-0.084373	0.199808	0.069716	0.459375	0.159258	-0.093269	-0.24402	0.067674	-0.967385	0.209425	-0.250868	-1.14936	-0.682653	-0.478698	-0.941844	-1.42365	-2.72268	-0.27578	0.200115	-0.390573	-0.63576	-0.413102	-1.02268	-1.02015	-0.778426	-0.602844	-1.38007	-1.6663	-0.650604
MAP3436c	-0.070681	0.07821	0.25219	0.655457	0.132115	0.026819	0.022616	0.211738	0.460894	-0.041529	0.32176	-0.243701	0.032	0.033194	0.107822	-0.02	-0.241263	-0.025166	-0.022637	-0.110538	-0.360267	-0.282893	-0.270241	-0.131626	-0.18722	-0.182253	-0.080745	-0.601121	-0.55333	-0.381792	-0.476477	-1.38321	-2.75039	-1.29796	-1.18946	-0.968608	-0.795491	-1.57975	-0.933904	-1.60858	-1.47535	-0.92586	-1.74715	-1.72841	-1.24132	-0.899475	-2.222	-3.92739
MAP3437c	-0.192872	-0.085415	0.427918	0.833385	0.254257	0.140354	0.083601	0.138702	0.169505	0.164711	1.14005	-0.15891	0.082384	-0.260915	0.194605	-0.0454	0.045996	0.027998	0.070615	-0.33395	-0.225296	-0.435331	-0.336754	-0.017238	-0.187569	0.007075	-0.069932	-0.11736	-0.232537	-0.264204	-1.58807	-2.55194	-4.57473	-3.63999	-1.18362	-2.91834	-2.31427	-2.05409	-1.94285	-2.69387	-2.86446	-2.87797	-3.78019	-3.56329	-3.09114	-3.66755	-3.63796	-5.13521
MAP3460c	0.179544	0.112993	0.707025	0.329718	0.200454	0.044785	-0.071189	0.092046	0.305552	0.2671	-0.6245	-1.64767	-0.571922	0.224468	0.187799	-0.386784	-0.126732	0.011183	0.177206	-0.036339	-0.347409	0.055529	-0.16902	0.075754	-0.224912	-0.282922	0.085502	-0.769649	-0.959072	-0.268578	-0.8334	-0.312268	-0.203568	-1.23661	-1.113	-1.59227	0.20989	0.350565	0.50307	0.34769	0.296364	-0.295736	0.256883	-0.299212	-0.402977	0.731865	0.328428	0.227082
MAP3540c	-0.127658	-0.194952	0.297421	0.003174	0.098483	-0.106146	-0.297779	0.039298	-0.133755	-0.175008	-0.271365	0.169013	0.164376	-0.175761	0.020352	-0.031746	0.230536	0.089816	-0.056851	0.047729	-0.078397	0.190727	0.053413	-0.043707	0.151047	0.115928	-0.024407	-0.027271	0.115748	0.005686	-0.220395	0.038472	0.204132	0.057534	-0.169456	-0.27882	-0.292407	-0.723295	-0.444763	-1.22972	-0.891219	-1.44035	-1.76551	-1.41521	-1.48996	-2.23648	-1.29927	-2.44676
MAP3722	-0.276515	0.104277	0.188315	-0.228758	-0.040614	0.096013	0.198365	0.081876	0.128252	0.053401	-0.644937	0.080412	-0.081793	0.124835	0.221703	0.132302	0.214177	0.025164	-0.062705	-0.105065	0.103297	0.142559	0.11973	-0.009125	-0.115874	-0.095324	0.038238	0.253459	0.168645	-0.371755	-0.549697	-0.547319	-1.77617	-0.897415	-0.920195	-0.56592	-1.00864	-0.311425	-0.133934	-0.811558	-0.379889	-1.12291	-1.73945	-1.35942	-1.20167	-1.52485	-1.27491	-2.22968
MAP3723c	-0.209097	0.058622	0.521424	-0.064342	-0.030097	-0.018523	-0.247809	-0.044186	-0.000212	0.162979	-0.511292	-0.267975	-0.077095	-0.016497	0.207249	0.004924	0.165008	0.068833	0.330647	-0.098032	0.028726	0.03354	-0.021751	0.322378	-0.032897	-0.147759	-0.10376	-0.220765	-0.132077	-0.290285	-0.261513	-0.857337	-1.5018	-0.870859	-0.146383	-0.032605	-0.3975	-0.009619	-0.177634	-0.513982	-0.06015	-0.884135	-1.21077	-0.615554	-1.17865	-1.73833	-0.971431	-1.98273
IG2857	0.232243	0.007514	-0.216303	0.177825	0.306777	-0.120757	0.259886	0.19863	-0.150995	-0.2267	-0.013814	0.075905	-0.03311	0.027268	-0.268234	-0.09597	-0.435665	-0.423446	-0.099362	-0.16692	-0.305277	-0.340128	-0.491948	-0.53214	-0.193577	-0.292878	-0.231282	0.165725	-0.383947	-0.051101	-0.263028	-0.717389	-1.90028	-3.30523	-0.643266	-2.30182	-0.520433	-1.28106	-1.41188	-1.27757	-1.361	-1.13578	-1.4315	-2.88276	-1.02434	-0.91291	-3.04295	-4.18825
MAP3725	-0.045653	0.113272	0.264293	0.167809	0.25288	-0.072625	-0.405837	0.175569	0.223385	0.078928	-0.267476	-0.30823	0.056379	0.234082	0.113452	0.264153	0.181412	0.035166	0.039918	0.090214	0.071622	0.24136	-0.13299	-0.441842	-0.012899	-0.128739	-0.029808	0.104576	-0.496071	-0.016948	-0.559965	-0.867039	-2.04107	-1.97701	-0.280601	-0.292604	-0.979657	-0.831031	-0.807626	-0.75748	-0.98709	-1.19296	-1.45304	-1.30139	-1.13913	-1.4074	-2.05725	-3.24725
MAP3726	0.31375	0.029594	0.164217	0.166124	-0.069156	-0.06619	-0.122012	-0.037929	0.053647	-0.063645	-0.408972	-0.299379	-0.087462	0.02825	0.197539	-0.107678	0.150356	0.183194	0.131316	-0.018559	0.014519	0.13609	0.058697	-0.410943	0.039576	-0.315334	0.137885	-0.145594	-0.141415	-0.335082	0.087819	-2.32613	-3.40389	-2.891	-1.04925	-1.95036	-1.58088	-1.44473	-1.17843	-1.87739	-1.79672	-2.90484	-3.38436	-3.41766	-2.20018	-3.20082	-3.34484	-4.59059
MAP3727	0.002838	-0.226791	-0.22607	0.041441	0.1883	0.070758	-0.232267	-0.058016	-0.046013	0.07034	-0.153355	0.013056	0.271884	0.016253	-0.15534	0.381715	0.139053	0.156035	0.091228	0.25789	-0.000118	0.097869	-0.154951	-0.158246	0.162251	0.140196	-0.057125	0.088193	0.059146	-0.131579	0.319847	-0.484042	-0.640855	-1.36158	0.125236	-0.270023	-0.396856	-0.619994	-0.352164	-0.56215	-0.465289	-0.874533	-1.26812	-0.772255	1.61589	-1.63811	-1.47582	-4.3876
MAP3728	0.059483	0.137207	-0.148255	-0.108922	0.257468	-0.051736	-0.522787	0.155145	-0.049007	-0.09375	-0.173823	0.223293	0.233676	-0.04145	-0.040357	-0.056303	-0.132993	-0.142849	0.272998	-0.033141	-0.144539	-0.352436	-0.030913	-0.219551	0.243312	0.075836	0.042029	0.097464	0.123064	0.124259	0.239444	-0.77335	-1.20879	-2.12934	-0.035349	-0.701527	-0.783303	-0.982409	-0.864876	-1.36564	-1.04803	-1.2184	-1.55217	-1.87105	-1.27906	-1.56907	-1.98535	-4.12255
MAP3730	0.235839	0.293371	-0.198386	-0.003106	0.513659	0.0902	-0.521615	-0.210239	-0.162719	-0.252113	0.13972	0.116996	0.353817	0.168497	-0.370275	-0.291452	-0.490668	0.080245	0.016659	-0.182662	-0.16488	-0.051176	-0.212729	-0.162904	0.027564	0.077443	-0.012351	-0.044185	-0.303057	-0.06114	-0.007893	-1.41726	-1.50381	-2.33714	-0.40379	-1.0746	-0.754098	-0.992357	-1.38568	-1.58607	-1.31884	-1.36177	-1.4176	-1.63897	-1.43308	-1.84648	-1.42885	-3.31023
MAP3731c	0.177879	0.15442	0.301077	0.056534	0.406334	0.129279	-0.015183	-0.186746	-0.055228	-0.333024	0.01358	-0.021496	-0.078317	0.02065	-0.544631	-0.313637	-0.601688	-0.056621	-0.133556	-0.359247	-0.489689	-0.407492	-0.338126	-0.234307	-0.345352	-0.212878	-0.087855	-0.154357	-0.840029	-0.091033	0.007682	-2.57452	-2.2545	-3.61427	-0.817205	-2.60149	-1.90573	-1.37704	-2.8405	-2.55476	-2.64788	-2.65804	-3.08525	-3.8736	-2.80599	-3.9922	-3.07513	-4.79661
MAP3732c	-0.175672	0.266157	0.369714	0.068556	0.180433	-0.163892	0.005425	-0.152477	0.198004	-0.111001	0.110361	0.254938	-0.013986	-0.01551	-0.443932	-0.446385	-0.412872	-0.185775	-0.232254	-0.280681	-0.365951	-0.256909	-0.337034	-0.285287	-0.242266	-0.160873	-0.239939	0.047032	-0.706254	-0.290469	0.522022	-1.12916	-1.78146	-2.32496	-0.792998	-1.34835	-0.646332	-0.703846	-1.17813	-0.724402	-0.682031	-1.09207	-1.99995	-2.5753	-0.928969	-1.18281	-1.85359	-3.65041
MAP3733c	-0.028164	0.192345	0.597821	0.230895	0.13513	0.180126	0.492484	-0.058529	-0.118639	0.06248	0.178085	0.187595	-0.145029	0.04558	-0.112526	-0.915236	-0.643554	-0.245373	-0.352537	-0.325001	-0.301103	-0.593368	-0.218432	0.124858	-0.296436	-0.060939	-0.103944	0.047156	-0.440421	-0.244295	-0.588015	-2.76662	-1.79064	-4.21384	-1.60347	-2.81664	-1.83567	-0.875787	-2.32026	-2.51818	-1.77247	-2.75511	-3.40436	-3.49691	-2.53824	-3.12058	-3.33343	-5.09914
MAP3734c	-0.103562	0.357868	0.59735	0.116944	0.653634	-0.128417	0.19546	0.014602	0.390456	0.151263	-0.122106	0.00504	-0.095278	0.244879	0.08051	0.151288	-0.4174	-0.211905	-0.157779	-0.231623	0.038334	-0.168907	-0.16656	-0.315573	-0.281135	-0.128481	-0.305653	-0.228442	-0.70888	-0.403402	-0.466494	-1.13133	-2.83652	-1.70273	-2.40782	-0.912318	-0.502309	-0.226796	-0.611638	-1.3443	-1.30501	-1.19869	-1.58992	-1.84039	-1.29049	-1.52483	-2.58275	-4.43349
MAP3735c	-0.266343	0.341423	0.708584	0.092764	-0.084813	-0.233544	-0.023559	-0.118977	0.198254	0.278215	-0.459821	-0.194082	-0.094139	-0.089542	0.213307	0.074684	-0.233968	0.136105	-0.074182	-0.192129	-0.089967	-0.036586	-0.160622	-0.214209	-0.187088	-0.196573	-0.466921	-0.304328	-0.558496	-0.569177	-0.532345	-1.24495	-3.37551	-1.48949	-0.623583	-0.933734	-1.02906	-0.912436	-0.609331	-1.10582	-0.857519	-1.57071	-1.98373	-1.93397	-1.23643	-1.93635	-2.05312	-3.95975
MAP3736c	0.049683	0.409452	0.502575	0.200199	-0.114898	-0.174895	0.182786	0.065566	0.086981	0.368585	-0.595103	-0.464561	-0.147593	0.187086	0.121657	-0.235429	-0.265292	-0.142779	-0.065423	-0.162308	-0.237531	-0.114395	-0.316569	-0.298503	-0.47107	-0.385072	-0.14298	-0.395315	-0.543736	-0.025137	-1.08539	-2.88303	-4.73973	-3.40916	-1.38173	-2.66746	-2.05994	-1.72081	-2.1388	-2.65051	-2.63054	-2.75116	-3.74446	-4.01982	-2.73718	-3.10876	-3.65972	-6.16548
MAP3737	0.063463	-0.077543	0.05613	-0.000968	0.466729	0.02735	-0.441171	0.094168	-0.05154	-0.056322	-0.043092	-0.099985	0.229472	-0.043504	-0.10615	-0.121344	0.025066	-0.039606	0.288358	0.098213	0.363427	0.107813	-0.015974	-0.017002	-0.10743	-0.122819	-0.359381	-0.018743	-0.267034	0.07593	-0.20265	-1.24222	-2.32858	-1.52942	-0.181896	-0.762165	-0.382515	-0.760078	-0.427528	-0.819255	-0.564958	-1.3401	-1.88221	-1.88481	-1.08956	-2.08274	-1.89835	-3.11392
MAP3738c	0.041031	0.161279	0.38464	0.356469	0.652335	-0.251679	-0.415225	0.079418	0.281227	-0.185447	0.003746	0.191659	0.39272	0.234456	-0.375071	0.029212	-0.277803	-0.201998	-0.050127	-0.25548	-0.125268	-0.155181	-0.372454	-0.54629	-0.121047	-0.251427	-0.220644	0.150187	-0.753982	-0.049625	-0.134844	-1.2318	-1.64504	-2.45417	-0.645541	-0.949876	-0.795483	-0.681612	-0.805681	-1.72814	-1.63018	-1.64226	-2.09797	-2.75586	-1.65481	-2.34424	-2.97387	-4.88024
MAP3739c	-0.052865	0.144631	-0.062306	0.087114	0.494481	-0.135104	-0.3285	-0.010453	-0.005818	0.056723	-0.127794	0.249502	0.345985	0.115993	0.028202	0.116306	-0.283772	-0.081813	-0.090526	0.023695	-0.144681	-0.182851	-0.078306	-0.20128	-0.032291	0.043053	-0.269232	0.271994	0.254544	0.237228	0.461409	-1.42282	-1.2895	-2.38712	-0.473933	-0.975332	-0.629205	-1.29502	-1.06947	-1.5394	-1.49906	-1.43312	-1.86798	-2.72264	-1.70506	-2.17964	-2.86296	-6.33391
MAP3740_3p	0.161581	-0.050426	-0.01893	-0.04362	0.363571	0.048738	-0.590114	-0.123047	-0.205205	0.078661	-0.100147	-0.197951	-0.064106	0.192064	-0.242888	-0.212571	0.249656	0.076224	-0.003442	0.171832	0.024754	0.09094	0.04314	-0.079214	0.243946	0.129774	0.35105	0.205576	0.147598	0.188883	0.092312	-0.640002	-0.814587	-1.81979	-0.169796	-0.943748	-0.287655	-0.664284	-0.867518	-0.894991	-0.677488	-0.90739	-1.36945	-1.56531	-1.01176	-1.61735	-1.87745	-3.20994
MAP3741	0.201073	0.084446	0.246732	-0.087615	0.325304	0.065167	-0.51644	-0.188962	-0.1803	-0.021385	0.117695	0.132602	0.065149	-0.067937	-0.277963	0.005198	-0.306237	0.126957	-0.006914	-0.075198	0.117665	0.057993	-0.01987	0.078144	0.134794	-0.023735	0.109646	0.095351	-0.135604	-0.039097	-0.01331	-1.20929	-1.03869	-2.45206	-0.278961	-0.778152	-0.681434	-0.339619	-1.09475	-1.31825	-1.07554	-1.52	-1.62341	-2.21017	-1.19688	-1.33857	-2.02574	-3.65715
MAP3742_3p	0.361822	0.239337	0.330815	-0.014584	-0.013296	-2.44538	0.154936	-0.139989	-0.254733	0.007812	0.142658	0.012305	-0.17404	0.042885	-0.359447	-0.773839	-0.304013	-0.109197	-0.591436	-0.21537	-0.543951	-0.317726	-0.352945	-0.050151	-0.259976	0.05794	-0.06211	0.072833	-0.512233	-0.122371	0.137837	-1.07517	-0.896509	-2.95262	-0.466966	-1.64913	-1.41326	-0.226744	-1.18788	-1.36337	-1.20442	-1.729	-2.53591	-2.05143	-1.57748	-2.2511	-3.63492	-2.97642
MAP3742_5p	0.253191	-0.116286	0.454363	0.094904	0.441379	0.312828	-0.072294	-0.069783	-0.160966	-0.271994	-0.052828	0.067999	0.013471	-0.077577	-0.231908	-0.047777	0.212553	-0.096914	-0.084121	0.066455	-0.043367	-0.509782	0.271182	0.149229	0.057953	0.139729	0.267081	-0.199473	0.086051	-0.271958	0.011559	-1.67778	-1.40165	-2.62676	-0.60955	-1.12441	-1.5603	-0.781697	-1.69165	-1.77716	-1.63106	-1.83815	-2.64697	-2.38809	-1.93355	-2.68331	-1.98623	-3.71725
MAP3743	0.023285	0.110359	0.415837	0.078659	0.334143	0.089457	0.309404	-0.107697	-0.09292	-0.207744	0.324517	0.084281	-0.151314	0.045519	-0.256521	-0.477119	-0.526926	-0.175396	-0.126599	-0.407711	-0.212988	-0.74484	0.00924	0.143576	-0.240314	-0.080751	-0.117211	0.13192	-0.304818	-0.253914	-0.572379	-2.34857	-1.26913	-3.57522	-0.760174	-2.94839	-1.71562	-0.583493	-1.64749	-1.77627	-1.00411	-2.95182	-2.86103	-3.27224	-2.36051	-3.09813	-3.31912	-4.73913
MAP3744	-0.139146	0.103647	0.307278	0.220083	0.479397	0.030631	0.918613	-0.127955	0.32679	-0.104752	-0.22881	-0.212634	-0.419065	0.038532	-0.153041	-0.187913	-0.37531	-0.200713	-0.191214	-0.363765	-0.164717	-0.297502	-0.452795	-0.468482	-0.558317	-0.206256	-0.174611	-0.697325	-0.590675	-0.339518	-0.838472	-1.52013	-4.04702	-3.01429	-1.28036	-1.85171	-1.0333	-2.1003	-0.600288	-2.38146	-1.91783	-1.87092	-2.32556	-1.82745	-1.56755	-2.18127	-2.73483	-4.67618
MAP3745	-0.224145	0.085933	0.033103	0.094054	-0.247835	-0.206846	0.019714	-0.059159	0.182824	0.018688	-0.132656	0.313573	0.083273	-0.082969	-0.017826	-0.003831	-0.406503	-0.32808	0.000934	-0.256923	-0.07005	-0.234816	-0.006589	-0.248062	-0.438137	-0.137185	-0.418959	-0.45126	-0.271504	0.057555	-1.29482	-2.08965	-6.38722	-4.73079	-1.47921	-3.20878	-2.00113	-1.36362	-1.33178	-3.38332	-2.44937	-2.60344	-3.98215	-4.73986	-2.45241	-4.00681	-3.70829	-5.73554
MAP3746	-0.001451	0.479164	-0.150538	0.297062	0.255443	-0.324322	-0.278277	-0.052979	0.253972	0.386317	-0.421204	-0.437857	-0.177521	0.278489	-0.224338	-0.276475	-0.389252	-0.135547	-0.114295	-0.403051	-0.297668	-0.094001	-0.412934	-0.385162	-0.859801	-0.288082	-0.12245	-0.576811	-1.0161	0.345594	-1.51487	-2.24476	-3.52008	-3.39536	-0.956775	-2.04493	-1.14638	-1.56546	-1.7651	-2.45493	-2.36387	-2.41625	-2.44483	-2.82877	-2.08175	-2.89791	-2.574	-4.85264
MAP3747c	-0.104091	0.068232	0.168908	0.11612	0.357949	-0.173554	-0.253485	-0.171943	0.205079	-0.036916	-0.380981	0.19839	0.030797	-0.008609	0.073791	0.443906	-0.421187	0.045295	-0.015044	-0.076088	-0.060858	0.125801	-0.286665	-0.458915	-0.322773	-0.052661	-0.076765	-0.538286	-0.378445	0.283054	-0.898928	-2.3766	-2.81132	-4.36066	-1.29287	-2.77415	-1.24758	-1.30001	-1.56246	-2.51139	-2.49329	-2.73454	-3.35677	-3.53183	-2.5954	-3.13112	-3.52517	-5.29656
MAP3749	-0.095049	0.084945	0.185937	0.156895	0.270709	-0.290086	-0.295471	-0.02027	0.000647	-0.113514	-0.357359	0.275028	0.245064	0.149277	0.17839	0.099383	-0.476975	0.021468	-0.14208	-0.110261	-0.110583	-0.017811	-0.507044	-0.638615	-0.327892	-0.063426	-0.142074	-0.004256	-0.15407	-0.055985	-0.377856	-1.12677	-3.12504	-3.4148	-0.810712	-1.38351	-0.490293	-1.0907	-1.13553	-1.74539	-1.79833	-1.3866	-2.0095	-2.07248	-1.37575	-1.49041	-2.52295	-3.65274
MAP3750	0.158841	-0.032133	-0.207018	0.171599	0.368685	-0.168334	0.068297	-0.16939	0.062382	-0.087153	0.011096	0.118497	0.289453	0.197251	0.264232	0.038717	-0.382709	-0.020542	-0.03418	-0.111726	-0.157056	-0.256821	-0.525843	-0.292545	-0.354359	-0.187887	-0.294432	0.047338	-0.08335	0.254631	0.249486	-2.02977	-2.81866	-4.32613	-1.18283	-2.49429	-1.30234	-1.53161	-1.92129	-1.86752	-1.25692	-2.93174	-2.44473	-3.23668	-2.40239	-3.6826	-3.47476	-4.77802
MAP3751_3p	0.282709	-0.03433	-0.390965	-0.065301	0.188449	0.048	-0.40358	-0.142505	0.042559	-0.237728	0.006508	0.178746	0.207438	-0.109583	-0.087172	-0.617633	-0.467689	0.048772	-0.014143	-0.168995	-0.145671	-0.443277	-0.290938	-0.217354	-0.114959	-0.176766	-0.11119	0.1032	-0.197721	-0.099464	0.478782	-1.53258	-1.67923	-3.22177	-0.990703	-1.70072	-1.08618	-1.12402	-2.29234	-3.04043	-2.16502	-2.93172	-2.59008	-2.8462	-2.06516	-2.79955	-2.01038	-3.31114
MAP3751_5p	0.073514	-0.200361	-0.210738	0.02364	0.305196	0.04852	-0.34874	0.103211	-0.136452	-0.150636	-0.135301	0.493796	0.457386	-0.083783	0.380579	-0.210429	-0.185357	0.092627	-0.173345	-0.026291	-0.100709	-0.157296	-0.389591	-0.38953	-0.061433	-0.130862	-0.191632	0.297353	-0.068971	-0.216955	-0.168378	-2.21571	-1.9716	-3.52037	-1.13239	-1.78159	-1.42434	-1.95737	-1.66328	-2.25376	-2.00006	-2.46086	-2.41018	-2.36863	-2.00986	-2.40543	-2.12904	-3.43484
MAP3752	0.164713	0.139762	0.017028	-0.061764	0.077269	-0.07697	-0.457512	-0.141663	-0.241018	-0.457999	0.12295	0.301182	0.001886	-0.047503	-0.109924	-0.272542	-0.503232	0.159671	0.099154	-0.099787	0.167505	-0.106711	-0.49372	-0.085284	-0.021911	-0.061945	-0.015419	-0.050859	-0.266033	-0.127185	-0.436782	-1.42897	-1.19914	-1.81745	-1.13218	-1.84471	-0.464849	-0.558388	-0.815439	-1.30432	-0.841505	-1.76376	-1.79164	-1.34381	-1.23306	-1.43632	-1.3478	-2.22205
MAP3753	0.28537	0.112164	-0.335045	-0.177948	-0.050589	-0.064208	-0.295314	-0.388641	-0.173035	0.051074	0.175511	0.27529	0.125545	-0.010937	-0.050787	-0.191417	-0.247915	0.231111	0.035159	-0.182494	-0.497679	-0.382084	-0.13271	0.088414	-0.163581	0.275395	-0.192111	0.243956	0.120768	-0.017792	0.172713	-0.607317	-0.90189	-2.57352	-0.112276	-1.6311	-0.516686	0.136246	-0.394323	-1.27571	-0.690266	-1.60904	-2.58621	-3.17291	-1.46897	-1.83214	-1.83957	-3.73695
MAP3756c	0.206771	0.570898	0.023279	0.098893	0.321941	-0.135332	-0.142222	-0.336449	0.102741	-0.012527	-0.006667	-0.45903	-0.330988	0.149729	-0.676196	-0.625885	-0.8619	-0.2453	-0.185531	-0.541224	-1.10287	-0.581138	-1.00366	-0.010527	-0.679942	-0.220345	-0.101842	0.118619	-0.797862	-0.374404	-0.320728	-2.40142	-2.66773	-4.34984	-1.52499	-3.63005	-1.86272	-0.895046	-3.27552	-3.30699	-2.4462	-3.16347	-3.81116	-4.4309	-2.70543	-3.02265	-3.12192	-4.88402
MAP3757c	0.126883	0.136837	0.435686	0.07656	0.295138	0.105332	0.391177	0.228759	-0.074973	-0.241783	0.03766	-0.064095	-0.122581	-0.003084	-0.206932	-0.245882	-0.392756	-0.256282	-0.139154	-0.10088	-0.295601	-0.314444	-0.239201	-0.09213	-0.217793	-0.109523	-0.050938	0.090048	-0.271421	-0.21129	-0.104243	-1.56884	-1.55339	-2.33685	-0.767581	-1.72409	-0.535595	-0.876352	-1.3205	-1.69113	-0.942757	-1.58381	-1.79949	-2.29295	-1.15464	-1.75315	-2.1038	-3.44788
MAP3758c	-0.080677	0.226663	0.256825	0.080595	0.298036	0.034499	0.748598	0.078209	0.186782	-0.171327	-0.206989	0.191678	-0.278606	0.251002	0.194832	-0.482376	-0.397967	-0.139334	-0.21135	-0.347615	-0.263855	-0.341119	-0.435956	-0.429084	-0.482718	-0.168078	-0.047078	-0.544774	-0.762221	-0.376407	-0.87771	-2.10653	-4.33433	-3.62093	-1.92	-2.53352	-1.66286	-0.388939	-0.986855	-2.36452	-2.25233	-2.34817	-2.87434	-2.93627	-2.29251	-2.96404	-3.11862	-4.2007
MAP3760c	-0.212017	0.144974	0.07564	0.010113	-0.418658	-0.120593	0.310791	0.198365	0.205397	0.053032	-0.175948	0.177858	-0.150211	0.061989	0.02323	-0.155618	-0.1756	-0.022863	-0.089532	-0.116012	-0.219915	-0.096901	0.150266	-0.264605	-0.24608	-0.16175	-0.024012	-0.284595	-0.230584	-0.241765	-0.975046	-1.7206	-2.88146	-3.13026	-1.32093	-2.34296	-1.58838	-1.00466	-1.10357	-2.04415	-1.85037	-2.2012	-2.99824	-2.58126	-2.16905	-3.1667	-2.25711	-3.51598
MAP3761c	-0.029987	0.282632	0.122634	0.151913	0.059353	-0.392132	0.34902	0.024576	0.130434	0.265857	-0.277888	0.044239	0.089035	0.02311	0.010969	-0.101615	-0.401669	-0.020451	-0.197882	-0.195569	-0.077976	0.054353	-0.282895	-0.280666	-0.629011	-0.429249	-0.152282	-0.317909	-0.640903	-0.008978	-0.478234	-1.81349	-3.46604	-3.35241	-0.745656	-1.83335	-1.06494	-1.34235	-0.683699	-1.47218	-1.52321	-1.80007	-2.61336	-2.60057	-1.75189	-2.47334	-2.70958	-3.73894
MAP3762c	-0.186137	0.023376	0.082869	0.131822	0.444879	-0.03157	0.081231	0.049216	0.142788	0.088138	-0.149747	0.109131	-0.171184	0.043576	0.107782	0.450548	-0.117014	-0.199506	-0.214292	-0.001075	0.119281	0.103115	-0.528148	-0.48682	-0.169841	-0.046167	-0.21502	-0.298614	-0.777173	-0.070517	-0.231475	-0.890105	-1.04327	-2.09059	-0.278381	-0.534609	0.145901	-0.498721	-0.375761	-0.608081	-0.769401	-0.434284	-0.970706	-1.10842	-1.0217	-0.936275	-1.42116	-2.5404
MAP3763c	-0.071827	-0.085308	0.19427	0.082198	0.276711	-0.149438	-0.125615	-0.08841	0.102589	-0.093849	-0.130363	0.552889	0.202045	-0.13087	0.343713	0.257697	-0.264351	0.08672	0.009074	0.078123	0.20512	0.093975	-0.387348	-0.380191	-0.060062	-0.072004	-0.297832	-0.25119	-0.334961	-0.205018	-0.334794	-0.887097	-1.41996	-1.81063	-0.69155	-0.521967	-0.166267	-0.6638	-0.429733	-0.758353	-0.70274	-0.774311	-1.4493	-1.74685	-0.872405	-1.27514	-1.64134	-3.04997
MAP3764c_3p	0.06309	-0.087121	-0.14987	-0.012088	0.214067	-0.195232	-0.450601	0.066039	-0.029133	-0.086836	-0.004046	0.322569	0.189946	-0.085689	0.278226	-0.385734	-0.204429	-0.059297	0.047047	0.051823	-0.019819	0.037711	-0.34998	-0.28894	0.062086	-0.040423	-0.216554	-0.151517	-0.048631	-0.052172	-0.212728	-0.713179	-1.13242	-2.07168	-0.778607	-1.95035	-0.207281	-0.604993	-0.852535	-1.11057	-0.907137	-1.32154	-1.26565	-1.50451	-0.877897	-0.729632	-1.75836	-2.89367
MAP3764c_5p	0.018232	-0.267765	0.010629	0.006307	0.136868	-0.128774	-0.182297	-0.167944	-0.178084	0.096593	-0.256294	0.209243	0.261158	-0.267029	0.339066	-0.014524	-0.109265	-0.002702	0.120849	-0.006586	0.032329	0.195446	-0.119449	-0.078475	0.034539	0.064727	-0.082456	-0.006504	0.400614	0.116381	0.311057	-0.708011	-1.26499	-1.98276	-0.171424	-0.713519	-0.40251	-0.54653	-0.603569	-0.576713	-0.303364	-1.56415	-1.57089	-1.63102	-1.15606	-2.50387	-1.96064	-2.54773
MAP3765	0.160222	-0.237434	-0.501407	-0.159879	-0.22083	0.00281	-0.220001	-0.174689	-0.244272	-0.11561	0.186204	-0.175433	0.024947	0.034308	-0.123378	-0.248393	0.263889	0.020051	0.061219	0.188712	-0.05315	0.123052	-0.083497	-0.015738	0.153424	0.124015	0.159629	0.265332	0.270828	-0.074832	0.533063	-0.459476	-1.00013	-1.55859	-0.321671	-1.23435	-0.418519	-0.364766	-0.818324	-0.892191	-0.51674	-1.3433	-1.92992	-1.45195	-0.971325	-1.59408	-1.61624	-2.72917
IG2886	-0.11709	0.117184	0.030023	-0.134119	-0.429935	-0.013046	0.170781	-0.031606	-0.277925	0.153216	0.11148	0.555754	0.184704	0.010702	-0.020971	-0.167004	-0.143339	-0.090817	-0.373753	-0.067382	-0.396562	-0.079726	0.21017	-0.104888	-0.295063	0.079304	-0.107741	0.292451	0.069423	0.07015	0.324465	-0.198018	-0.967126	-1.64589	-0.168556	-0.862476	-0.416472	-0.708469	-0.829293	-0.924485	-0.495725	-0.437923	-1.12572	-1.9103	-0.96465	-0.475477	-1.65456	-2.84344
MAP3767c	0.190884	0.000254	0.083589	0.053744	0.315582	0.087255	-0.32534	-0.095366	-0.119716	-0.267844	0.059633	0.17743	0.11167	0.012959	-0.033949	-0.058295	-0.032606	0.144777	-0.006277	-0.018655	-0.387096	-0.186965	-0.528458	0.087229	-0.071498	0.075172	0.029413	-0.028854	0.002824	0.119018	0.109108	-0.908516	-1.3511	-2.67844	-0.381637	-1.53053	-0.942145	-0.639029	-1.4146	-1.7618	-0.966548	-2.3511	-2.4573	-2.3364	-2.02812	-2.11238	-1.75785	-3.8416
IG2888	-0.114873	0.348444	0.275367	0.052906	-0.15786	0.14332	-0.006847	-0.008849	-0.330772	0.04095	0.100942	0.336751	0.313984	-0.013111	0.041617	-0.361972	-0.251399	-0.022123	-0.263936	-0.137817	-0.588885	-0.403353	0.052846	0.035263	-0.246985	-0.109699	-0.180831	0.159319	0.169214	-0.451121	-0.506885	-1.41165	-1.64907	-2.85665	-0.81383	-2.83947	-1.88535	-1.31775	-1.58226	-2.23281	-1.4084	-1.80598	-2.32834	-3.59454	-2.48211	-2.05867	-2.91956	-4.28317
MAP3770	-0.089608	0.237287	0.315737	0.074526	-0.02822	0.120273	0.420346	0.294871	0.503852	-0.270758	-0.107582	0.235833	-0.270115	-0.040848	0.091904	-0.183375	-0.004567	0.037431	-0.110009	-0.112384	-0.165826	-0.119141	-0.16387	-0.160347	-0.298358	-0.08546	-0.052345	-0.812053	-0.535558	-0.451252	-0.376974	-1.15589	-2.89177	-3.12031	-0.586219	-0.90414	-0.636239	-0.480236	-0.67443	-1.52055	-1.49294	-1.01569	-1.69845	-2.15167	-0.968921	-2.12021	-2.57359	-3.49027
MAP3771	0.000353	0.153512	0.279306	0.256185	0.266874	-0.108964	0.280606	0.327399	0.397334	-0.154279	-0.211456	0.248113	-0.529208	0.096284	-0.07279	-0.080768	-0.237379	-0.391484	-0.332771	-0.180261	-0.435995	-0.456873	-0.076819	-0.32228	-0.403234	-0.244566	-0.027155	-0.969754	-0.381797	-0.115069	-1.083	-2.061	-5.9682	-4.61394	-1.14726	-2.23989	-1.21991	-1.60381	-1.65509	-2.31876	-2.4691	-1.98428	-2.74203	-3.3332	-2.06863	-2.57875	-3.9362	-5.27525
MAP3772c	-0.03612	0.204864	0.007966	0.01212	0.415466	-0.063308	0.024841	0.293316	-0.038327	-0.09584	-0.240271	0.284294	-0.29946	-0.040986	-0.133054	-0.015565	-0.070616	0.010143	-0.055568	-0.020683	-0.041474	-0.132406	-0.146445	-0.183886	-0.205732	-0.1836	0.001765	-0.661566	-0.300252	0.083038	-0.466465	-0.415222	-2.33946	-2.74961	-0.41873	-0.248553	-0.05084	-1.48279	-0.198189	-1.29943	-0.962293	-0.861519	-1.14101	-1.3756	-1.09624	-1.63154	-2.11473	-3.21639
MAP3773c	0.142719	0.329237	0.192124	0.037069	0.270372	-0.114376	0.078218	0.258123	0.158336	0.097194	-0.239632	0.052377	-0.421702	-0.086808	-0.17998	0.002183	-0.188736	-0.023213	0.033333	0.084841	0.068145	-0.008502	-0.054174	-0.154563	-0.153205	-0.124613	-0.155804	-0.450353	-0.34098	-0.153496	-0.81997	-0.057435	-1.78094	-1.84775	-0.304353	-0.155867	0.066537	-1.22567	-0.322302	-0.700056	-0.567077	-1.22063	-0.902988	-1.18196	-0.62186	-0.911177	-1.53643	-3.06486
MAP3774c	0.129276	-0.091305	0.020369	0.147058	-0.105108	-0.006131	0.089561	0.030033	0.247882	-0.200175	-0.241221	0.078039	-0.178673	0.091674	0.015797	0.136375	-0.27332	-0.18153	-0.254938	0.080643	0.062553	-0.115227	-0.121358	-0.453592	-0.188145	-0.199315	-0.132189	-0.245425	-0.560932	0.061247	-0.083098	-0.424459	-2.03577	-2.73547	-0.629323	-0.583839	-0.215626	-0.877215	-0.66445	-0.716152	-0.911035	-1.10858	-1.05663	-1.60732	-1.05597	-1.50792	-1.95455	-2.95412
MAP3775c	0.084425	0.049401	0.00803	0.054847	0.359881	-0.117226	0.164483	-0.041662	0.046792	-0.014625	-0.226468	0.033662	0.037601	-0.053483	0.013825	0.143122	-0.195861	-0.031728	-0.127707	0.057209	-0.087328	-0.018437	-0.070981	-0.325291	0.01863	-0.090908	0.021277	-0.008859	-0.300566	0.115003	-0.137876	-0.751298	-1.75617	-3.17822	-0.545645	-0.959381	-0.469954	-0.73211	-0.523496	-1.21358	-1.24225	-1.24299	-1.65772	-2.1652	-1.08988	-1.16425	-2.34571	-3.41238
MAP3776c	0.117348	0.022648	-0.229412	-0.030138	0.199165	-0.18147	0.162433	1.34308	0.047675	-0.194282	0.082402	0.345865	0.121893	0.087827	-0.155446	-0.462437	0.012899	-0.121134	-0.115898	-0.028163	-0.300341	-0.020983	-0.14432	-0.385786	-0.105553	-0.138833	-0.170101	-0.04624	-0.172499	0.072842	0.140485	-0.395	-1.26185	-2.73719	-0.531065	-1.27013	-0.364125	-0.754643	-0.33776	-0.848409	-0.872388	-1.03116	-1.0135	-1.54215	-0.809458	-0.520989	-2.14652	-2.71574
MAP3814c	0.218514	0.0044	0.269832	-0.030942	-0.195397	0.021623	-0.162684	0.021253	-0.201844	-0.261573	0.265588	-0.117726	0.056634	-0.292809	-0.012059	-0.333886	-0.585518	-0.247905	-0.261793	-0.332333	-0.45383	-0.139848	-0.192666	0.110067	-0.049306	-0.14674	-0.011213	0.011217	-0.167408	-0.095105	0.052757	-2.35801	-1.86537	-3.42862	-0.307386	-1.78234	1.62607	0.977344	1.71339	1.77156	1.66077	2.37773	1.91029	2.00125	2.0776	2.40878	2.17637	2.41481
MAP3815	-0.001147	0.410647	0.11367	0.053901	0.030071	-0.183753	-0.102851	0.031535	-0.010489	-0.079695	-0.220526	-1.08633	-0.421101	-0.258936	-0.431874	-0.376838	-0.431861	-0.252626	-0.341858	-0.388982	-0.845665	-0.314672	-0.423237	0.13326	-0.286418	-0.165191	-0.166509	0.093279	-0.175391	-0.305718	-0.744426	-2.9478	-2.38528	-3.93938	-1.00976	-2.35419	-2.19324	-1.35088	-1.87789	-2.8148	-1.8279	-2.46446	-2.74615	-3.66158	-2.59251	-3.62474	-3.59784	-3.87074
MAP3816	0.050693	-0.00801	0.180258	0.023705	0.374491	0.201583	0.468195	0.085204	-0.018696	0.061627	0.379677	-0.412794	-0.104905	-0.182352	-0.041526	-0.644026	-0.232482	-0.063406	0.119476	-0.061418	-0.407866	-0.307007	-0.147611	0.458264	-0.156823	-0.021411	-0.1083	0.205344	-0.157066	-0.02733	-0.545337	-1.62637	-1.3506	-2.7331	-0.438888	-0.869808	-0.910125	-0.37309	-0.416845	-1.55781	-0.526897	-1.15318	-1.68637	-2.12525	-1.38808	-1.82424	-2.67486	-3.44893
MAP3817c	0.037761	0.037441	0.388904	0.010178	-0.284744	0.114316	0.417032	0.11971	0.027423	-0.063406	-0.374385	0.165168	-0.441944	-0.008973	0.103478	-0.283152	-0.346552	0.025562	-0.118715	-0.11445	-0.307451	-0.067022	0.010177	-0.358804	-0.162643	-0.111862	-0.11232	-0.408824	-0.514621	-0.482719	-0.41902	-1.19137	-2.97303	-1.52102	-0.817793	-1.00843	-1.37829	-0.413622	-0.368257	-0.91895	-0.912321	-1.39913	-1.87221	-1.60364	-1.50526	-1.5413	-2.18907	-3.87142
MAP3818	-0.144876	0.190718	0.043447	0.114772	0.241535	-0.239701	-0.044276	0.009101	0.308762	0.109673	-0.253836	-0.131693	0.043467	0.069523	-0.059662	-0.345547	-0.242154	-0.147507	-0.099572	-0.1362	-0.649012	-0.807979	-0.164969	-0.353705	-0.494391	-0.1706	-0.119523	-0.245466	-0.594222	-0.199579	-0.796065	-2.24017	-3.97213	-3.10741	-1.17408	-1.83621	-1.46684	-1.19789	-1.15749	-1.90676	-1.69188	-1.74154	-2.64139	-2.64171	-1.62024	-2.68224	-2.73338	-4.85564
MAP3998c_3p	-0.085643	0.26085	0.315198	0.085327	0.221316	-0.222883	-0.100828	-0.067592	0.226976	0.181224	-0.264901	-0.444205	-0.344457	0.239194	0.258854	-0.236932	0.030569	-0.179525	0.004137	-0.148395	-0.456895	-0.101909	-0.045773	-0.255245	-0.199616	-0.091642	-0.208598	-0.038285	-0.408192	-0.101673	-0.607719	-1.08772	-3.42782	-1.95078	-1.07661	-1.03535	-0.599956	-1.07458	-0.567702	-1.18703	-0.947545	-1.47284	-2.05085	-2.0391	-1.56833	-2.233	-2.17529	-3.84951
MAP3998c_5p	0.043502	-0.006721	0.18723	-0.080633	-0.47303	0.348114	0.315513	-0.046763	0.383743	-0.161122	0.014008	-0.339136	-0.16777	0.260412	0.223365	-0.030046	0.207574	-0.000494	0.31131	0.0911	-0.10151	0.034293	0.215803	-0.021941	-0.110254	-0.179974	-0.014513	-0.278197	-0.34626	-0.575928	-0.772076	-0.301095	-0.251712	-0.26471	-1.9002	-2.76202	0.360067	-0.170308	0.240114	0.124581	0.073076	-0.381958	0.02201	-0.860151	-0.135074	-0.53133	-0.473061	-0.458572
MAP4009	0.333372	0.153545	0.310237	0.098386	-0.29529	0.119905	0.33402	-0.027276	0.221182	-0.044412	-0.192978	-0.664457	-0.414346	0.338009	0.06138	-0.089567	-0.088262	-0.026728	0.098518	-0.070833	-0.161278	-0.052057	0.059626	-0.159005	-0.272884	-0.371357	-0.045032	-0.432799	-1.00076	-0.303107	-0.853674	-0.399292	-0.19789	0.013809	-1.60013	-1.66854	0.024767	-0.345266	0.195128	0.295776	0.026253	-0.046136	-0.010718	0.285809	-0.09934	-0.208449	-0.24091	-0.031977
MAP4079	-0.19984	0.14136	0.502789	-0.056823	0.255785	0.101223	0.110017	0.173279	0.085026	-0.020212	-0.253983	-0.088028	-0.010888	0.115832	0.524583	-0.090643	0.733557	0.275855	-0.01866	-0.092238	0.416354	-0.110611	0.368368	0.345936	0.085742	0.004591	0.272879	-0.693596	0.167984	-0.001327	-1.03653	-0.41095	-3.94179	-2.43222	-1.60056	-2.66519	-1.51179	-0.352638	-1.67435	-2.20533	-2.18753	-2.16067	-3.43987	-3.74325	-2.299	-2.67364	-2.87123	-4.36918
MAP4266	-0.323276	0.073666	0.406067	0.10587	0.110361	-0.183476	-0.209407	0.059625	0.254684	-0.022798	0.028963	0.094639	-0.019692	0.036365	0.025497	-0.398416	-0.203405	0.025944	0.139358	-0.234691	-0.156409	-0.057227	-0.422676	0.002648	0.168278	-0.054511	-0.1284	0.014635	-0.232049	-0.185356	-0.350995	-0.267282	-1.20125	-1.17184	-0.437966	-0.397279	-0.161574	-0.9288	-0.545915	-0.888401	-1.10838	-0.540466	-1.19779	-1.34011	-0.809128	-1.284	-1.71926	-3.81928
MAP4267	-0.137566	0.067302	0.372185	0.17287	-0.10782	-0.303916	-0.160505	-0.106075	0.240255	-0.034288	-0.073534	-0.172839	0.182238	0.124726	-0.036757	-0.321553	-0.696565	-0.223204	-0.055272	-0.482138	-0.397686	-0.215022	-0.660814	-0.30856	-0.233093	-0.059075	-0.231018	0.290628	-0.233375	0.067292	-0.129542	-0.572703	-2.8517	-3.52999	-1.00761	-2.63431	-1.69308	-2.23741	-1.98256	-1.80247	-2.21869	-2.06831	-2.78551	-4.13671	-2.12166	-3.26152	-3.92314	-6.32043
MAP4268c	0.044083	-0.125458	-0.042288	-0.1272	0.334934	-0.048329	-0.192402	-0.142191	0.06247	-0.078293	0.1516	-0.215291	0.529556	-0.013301	-0.240632	-0.546759	-0.662956	-0.039582	-0.159835	-0.539265	-0.371874	-0.711767	-0.011542	-0.121282	-0.080106	-0.175707	-0.140667	0.404432	-0.199324	0.301677	0.159382	-0.443251	-1.2953	-3.36125	-0.011597	-2.7658	-1.11187	-1.65961	-1.35417	-1.39989	-1.87702	-1.70172	-2.39878	-3.59213	-1.69382	-2.97017	-3.56807	-4.9378
MAP4269c	-0.006506	0.194377	-0.104483	0.078515	0.097041	-0.052761	-0.251201	-0.056495	-0.071516	-0.212917	0.020151	-0.133958	0.37827	0.267163	-0.134412	-0.480579	-0.500426	-0.041416	-0.225881	-0.435175	-0.386766	-0.438009	-0.410244	-0.153728	-0.055788	-0.034395	0.121566	0.201151	-0.13722	-0.045069	-0.41271	-0.722005	-1.41597	-3.27044	-0.437506	-1.71372	-1.45119	-1.61447	-1.26432	-2.06731	-2.56493	-1.24371	-2.02723	-2.95316	-1.44531	-1.34629	-2.704	-4.28103
MAP4270	0.12222	0.221944	0.001922	0.175435	0.267897	0.102471	-0.308767	0.234416	-0.163888	-0.260862	-0.109889	-0.229782	0.098965	0.074561	-0.106712	-0.242923	-0.313476	-0.011834	0.055672	-0.182763	-0.228859	-0.564937	-0.484004	0.027596	-0.007784	0.037164	0.101601	0.135131	-0.296233	-0.143755	-0.440875	-1.91468	-1.44915	-2.19671	-0.577768	-0.877241	-0.867352	-1.33952	-1.23999	-1.73687	-1.80301	-0.884783	-1.46836	-2.06293	-1.19381	-1.54149	-2.42567	-3.31648
MAP4326c_5p	0.247992	0.069573	0.097092	-0.109059	-0.114982	-0.068259	0.060432	-0.095838	-0.112827	-0.147788	0.053	-0.097815	-0.033408	-0.208516	-0.403944	-0.021275	-0.431999	0.089934	-0.041539	-0.054804	-0.116127	-0.597836	-0.327402	-0.181061	-0.36907	-0.05336	-0.462815	-0.062611	-0.397621	-0.290917	-0.061064	-1.87134	-0.725209	-1.6706	-0.935598	-2.90304	-0.203925	-0.23864	-0.32813	-0.324278	-0.354691	-0.566508	0.1026	-0.511419	0.003302	1.07771	-0.23507	-0.252262
MAP4327c	0.005577	0.318124	0.424685	-0.151878	-0.065428	-0.058804	0.001448	0.192225	-0.323021	0.334422	0.031303	0.259128	0.094943	-0.000946	0.058463	-0.567948	-0.370378	-0.173795	-0.285201	-0.159508	-0.662942	-0.274433	0.223624	-0.096855	-0.421003	0.166293	-0.007869	0.095749	-0.058257	-0.371927	-0.050533	-1.27628	-2.92757	-3.41286	-0.513741	-2.65493	-0.064315	-0.023573	-0.538583	-0.45595	-0.399928	-0.809952	-0.214492	-0.613202	0.515895	0.1826	-0.069934	-0.264815
MAP4328c	0.065262	0.223798	0.167429	0.182528	0.26882	0.132272	0.065806	0.075406	-0.219469	0.175713	0.049468	-0.19644	0.284498	0.137182	-0.008717	-0.403512	-0.534579	-0.273815	-0.206786	-0.357246	-0.648238	-0.545421	-0.299598	-0.043407	-0.550225	-0.016221	-0.021688	0.008271	-0.23304	-0.19578	-0.600934	-2.26717	-2.97643	-3.65797	-1.35429	-4.6306	0.684665	-0.301387	-0.403294	-0.547821	-0.620444	-0.307179	0.22055	-0.781831	0.289317	-0.014403	-0.000184	-0.130057
MAP4333	0.094476	0.140206	-0.231086	0.25531	0.286911	0.00617	-0.075944	-0.075481	-0.019016	-0.314566	-0.043824	-0.276651	0.013321	0.120698	-0.261497	-0.205456	-0.408806	-0.137852	-0.334744	-0.120348	-0.309834	-0.38545	-0.531315	-0.519794	-0.480198	-0.261447	-0.031701	-0.00251	-0.765029	0.187621	-0.250309	-1.46481	-2.63241	-3.59121	-1.16708	-2.39181	-0.767734	-1.30234	-1.64451	-2.49148	-2.23026	-1.56963	-1.76823	-2.6166	-1.72447	-2.49224	-2.5601	-3.22658
IS_MAP02	-0.123682	0.00331	0.447273	0.041129	-0.23692	0.092605	0.444545	-0.144039	0.109687	-0.072496	0.019882	-0.033357	-0.197492	-0.024578	0.075046	0.354274	-0.080161	-0.162836	0.205631	-0.126179	0.118541	-0.072743	-0.053067	-0.080008	-0.037593	-0.258148	-0.243696	-0.584373	-0.417805	-0.571928	-0.796687	-1.22597	-2.45835	-1.18443	-1.48996	-1.28741	-1.19493	-0.535443	-0.607431	-1.25646	-1.05591	-2.48157	-1.96658	-2.01009	-1.82729	-1.68418	-2.61092	-3.36921
IS_MAP04	0.384415	0.332103	0.48209	0.79464	-0.045238	-0.137182	-0.287433	-0.168932	0.302371	0.437948	-1.531	-1.39695	-0.927296	-0.375185	0.026392	0.087703	0.054736	-0.295481	-0.057833	0.024576	-0.267298	-0.609702	-0.596263	-0.237687	-0.614007	-0.085769	0.326196	-0.565794	-1.05973	0.235846	-2.07647	-3.05966	-3.74589	-4.06731	-2.14582	-3.51884	-2.37535	-2.03064	-3.07457	-3.37113	-2.67402	-3.32361	-3.45014	-4.57662	-2.8559	-3.48456	-3.77142	-5.02335
IS_MAP05	0.351586	0.272965	0.531268	0.37809	0.468705	-0.155061	-0.246187	-0.050727	0.361893	0.247915	-0.407628	-0.393923	-0.161446	0.155251	0.094951	0.321341	0.169633	-0.115695	0.115773	0.119541	0.08648	-0.052003	-0.418677	-0.280114	-0.351776	-0.229925	-0.188133	-0.49022	-0.75774	-0.004542	-0.90842	-1.87691	-2.72727	-2.61485	-0.754394	-1.41142	-1.12936	-1.14787	-1.83876	-1.90914	-1.66376	-1.56191	-2.05948	-2.79084	-1.68335	-1.76459	-2.76972	-3.6734
IS_MAP07	-0.0594	0.067675	-0.008498	0.155794	-0.135803	-0.163602	-0.155256	-0.160131	0.301512	-0.078709	0.506302	0.946811	0.542104	0.214745	-0.223576	-0.001393	-0.268762	-0.051659	0.049321	0.011804	-0.066318	-0.167006	-0.22157	-0.314871	0.012271	-0.022616	-0.168685	0.249727	-0.271908	-0.021484	0.413037	-0.877064	-0.815854	-1.08288	-0.190883	-0.501298	-0.75486	-1.12689	-0.467825	-0.862645	-0.652376	-0.735491	-1.17445	-2.37825	-1.00032	-0.936297	-1.97247	-3.42367
IS_MAP10	0.257235	0.345239	-0.114197	-0.099069	0.062129	0.040366	-0.499073	-0.097742	-0.143455	-0.154089	0.001023	0.189975	0.207327	0.080404	-0.388752	-0.32308	-0.50225	0.017234	-0.062906	-0.04248	-0.280353	0.129412	-0.231862	-0.182946	-0.100114	-0.210625	0.030311	-0.066376	-0.261354	0.02639	0.064128	-1.68826	-1.16035	-2.02907	-0.449849	-2.07352	-1.17902	-1.35429	-1.96591	-1.22892	-1.18994	-1.33074	-1.73723	-2.84969	-1.2978	-1.78766	-2.54394	-3.48572
IS_MAP12	0.042652	0.025642	0.459966	0.209569	0.520482	0.116856	-0.165322	-0.049916	-0.028235	-0.220599	-0.088864	-0.057052	-0.262375	0.202035	-0.25593	-0.496448	0.062621	-0.270107	-0.050268	-0.05077	-0.303741	-0.157916	-0.373698	0.001438	0.038469	-0.019569	-0.078448	-0.061989	-0.548285	-0.049277	0.132112	-0.854277	-1.05836	-1.82442	-0.671572	-1.41506	-0.16244	-0.649309	-1.31036	-0.698497	-0.72389	-0.670244	-1.21292	-1.68974	-0.806097	-0.890789	-1.55238	-2.47267
IS_MAP13	0.125946	0.162519	0.500335	0.175267	-0.078998	0.152315	-0.051479	-0.176661	-0.185251	0.228894	0.189808	0.216989	-0.090629	-0.041061	-0.02745	-0.674229	-0.326953	-0.180209	-0.230486	-0.253759	-0.46975	-0.134821	0.057162	0.202294	-0.214447	0.004152	-0.023566	0.09276	-0.183508	-0.240141	-0.151425	-1.34363	-1.18901	-3.62732	-0.636442	-2.47564	-2.03956	-0.243808	-1.79909	-1.2734	-1.09374	-1.97644	-3.02842	-3.27077	-2.41092	-2.7213	-2.84991	-3.826
IS_MAP14	0.077844	0.083175	0.078847	0.073343	-0.433586	0.148106	0.341451	-0.135305	0.255075	-0.263293	-0.449127	-0.32436	-0.321358	0.005815	0.184216	-0.063877	-0.23234	-0.260451	0.107247	-0.075214	-0.261066	-0.088924	-0.251911	-0.263725	-0.100674	-0.442911	-0.366406	-0.313667	-0.49297	-0.247399	-0.427416	-1.59915	-2.76211	-0.096633	-1.7045	-2.2479	-0.990628	-1.03191	-0.475418	-0.841981	-0.645405	-1.48346	-1.52371	-1.26328	-1.10239	-1.2489	-1.66207	-2.76258
IS_MAP15	-0.089316	0.186912	-0.133245	0.090816	-0.297481	-0.141148	0.18067	-0.086072	0.272216	0.060778	-0.234559	0.166544	0.203219	0.010871	0.133192	-0.227394	-0.352711	0.182879	0.149965	-0.248317	-0.042756	-0.253197	0.003853	-0.066944	-0.349737	-0.383469	-0.361691	-0.233504	-0.554943	-0.03786	-0.366236	-1.08654	-2.34333	-1.86487	-0.938607	-0.382799	-1.23039	-0.958022	-0.733929	-1.21385	-0.854008	-1.61481	-1.88227	-2.0696	-1.22993	-1.29509	-1.74585	-4.29605
IS1245	0.029568	-0.104445	0.060482	0.168037	0.400414	-0.221242	0.120801	0.238629	0.260992	0.374956	0.227555	0.31918	-0.027486	0.343066	0.264815	-0.406094	-0.033917	-0.169319	-0.195506	-0.060951	0.045515	-0.003625	-0.766348	-0.435429	0.058394	0.143175	-0.087234	0.041996	-0.522926	0.122892	0.182435	1.77661	3.23087	2.28633	0.222722	1.40387	0.537881	0.560918	-0.050779	0.380279	0.282571	0.601729	0.700896	0.436879	-0.052151	-0.101682	0.919559	1.44752
IS1311	0.388143	0.313246	0.573118	0.456672	0.542818	-0.425062	-0.09563	0.053065	-0.035955	0.414911	-0.290199	-0.173433	-0.205258	0.1001	0.103914	0.759812	-0.255373	-0.441113	-0.163003	-0.331953	0.235231	0.074069	-0.658773	-0.677747	-0.417365	-0.176025	-0.139198	-0.282504	-0.78954	-0.244089	-0.470585	-1.06454	-0.372344	-1.12753	-1.7696	-2.69827	-0.762552	-1.17083	-1.92963	-1.68459	-1.31536	-1.53704	-1.40481	-2.06333	-0.97363	-1.14129	-1.42161	-2.21035
IS1601	0.239195	-0.03779	-0.687546	-0.156896	-0.039664	-0.236564	-0.103443	0.140742	-0.052125	0.340554	0.010478	-0.031502	0.312337	0.135242	0.150778	-0.21001	-0.366392	-0.124742	0.092484	-0.435698	-0.124965	-0.075165	0.071908	-0.350776	0.006423	0.133051	-0.070869	0.374739	0.464045	0.404921	0.79488	0.895095	1.96765	1.67875	0.737525	1.06255	-0.501351	0.12162	-0.255197	-0.042788	-0.054246	0.349371	-0.058623	-0.049904	-0.290357	0.075127	0.0502	-0.089734
IS900	0.145631	0.042176	0.413443	0.376122	0.18775	-0.024893	-0.238012	-0.010848	-0.147054	0.172512	-0.226103	-0.334578	-0.261698	-0.103193	0.112143	0.424428	0.052359	-0.479597	-0.115473	0.267039	0.456357	0.116817	0.019507	-0.30009	-0.132584	-0.250004	-0.489819	-0.120773	-0.116843	-0.563394	-0.709095	-1.16338	-2.17833	-2.11623	-1.43495	-2.08464	-0.557939	-1.78322	-2.39927	-1.84194	-0.612368	-0.849901	-1.7728	-2.14686	-1.07604	-0.499638	-1.98643	-2.69799
ISmav2	0.411477	0.268717	0.012607	-0.044444	-0.089731	-0.103889	-0.324251	-0.124952	-0.073294	-0.021894	-0.571436	-0.378637	-0.144579	-0.103326	-0.265928	-0.570849	-0.398591	-0.039976	-0.097048	-0.330392	-0.095391	0.044834	-0.22711	-0.149405	-0.046198	-0.135687	0.230699	-0.21273	-0.331645	-0.329572	0.14364	-1.28236	-1.49549	-2.96041	-0.868737	-2.68288	-1.30296	-0.858093	-2.12304	-1.75301	-1.48224	-1.93624	-1.88794	-2.78078	-1.83968	-2.10803	-1.88409	-2.93575
MAA0023	0.330563	0.140141	-0.506332	-0.057136	0.025405	-0.020423	-0.088204	-0.660194	0.04851	-0.069833	0.020799	0.059352	-0.001756	0.053576	-0.206227	-0.042796	-0.485342	0.238961	-0.036279	0.033809	-0.518519	-0.31869	-0.208984	0.331007	-0.02335	0.184218	0.272935	0.012596	0.16929	0.183411	0.643058	0.117834	1.04021	1.97727	0.415893	1.44979	0.248	0.27725	0.734051	0.837774	0.48803	0.790332	1.47096	1.18265	0.9911	1.03287	1.62689	2.92345
MAA0250	-0.38526	-0.00638	-0.664831	0.005492	0.007789	0.489444	-0.039466	0.005067	0.616867	0.026445	-0.222718		-0.121875	0.269323	0.716362	-1.83944	-0.073573	-0.07841	-0.117612	-0.329008	0.492221	-0.235333	-0.513773	-0.151925	-0.083781	-0.256608	-0.063362	-0.019068	0.430923	0.304642	1.26806	-0.094811	2.65691	0.050964	0.724072	0.248073	-0.03742	0.429225	-0.150179	-0.233558	-0.093414	-0.304794	0.06161	-0.102581	-0.245146	-0.715821		0.211631
MAA0262	-0.052519	0.216418	-1.32809	0.229546	-0.589291	-0.106464	0.178306	0.587158	0.416011	0.170594	-0.462869		-0.461855	0.151458	-0.87345	3.19672	0.255131	-0.200022	-0.412595	-0.403558		-0.468788		-0.253461	-0.554114	-0.195557	-0.315077	-0.325183	-0.307821	0.18778	0.773842	0.233527	2.15857		0.431616		-0.370036	0.170578	-0.192472	-0.108544	-0.170132	0.396531	0.127438	-0.450997	-0.443666	-0.319814		0.101078
MAA0306	-0.021413	-0.138371	-0.577426	-0.079536	-0.17394	-0.129584	0.241534	0.109001	0.082992	0.126714	0.46868	-0.028355	-0.20285	-0.061503	-0.440537	-0.166935	-0.212102	-0.119228	-0.137347	-0.184739	-0.365258	-0.235528	-0.03426	-0.085159	-0.319748	-0.006168	-0.05395	-0.159841	0.134462	0.039097	0.634228	0.756748	1.56772	2.72211	0.358816	0.513093	0.525115	0.786539	0.291056	0.635355	0.39468	1.53802	1.28725	1.98291	1.10564	2.21051	3.22866	3.15444
MAA0307	0.185362	0.306971	-0.586929	0.074923	-0.349458	-0.180635	0.164055	0.30239	-0.036565	0.151665	0.473496	0.075317	0.04092	0.197227	0.029151	-0.253523	-0.293359	-0.216181	-0.192789	-0.274745	-0.563414	-0.474858	-0.764886	-0.234568	-0.306674	-0.022164	-0.044823	0.229982	-0.03195	0.319105	0.423802	1.41461	2.86438	2.71768	0.328378	0.904275	-0.212623	-0.059031	-0.226408	-0.095202	-0.252263	0.431241	0.165065	-0.432632	-0.012598	0.432711	-0.109808	-0.119559
MAA0308	0.001406	0.032286	-0.760052	0.028202	-0.500729	0.017821	0.336934	-0.075737	-0.04932	-0.010766	0.305341	0.797825	-0.171577	0.054557	-0.427326	0.017439	-0.181706	-0.060172	-0.211289	-0.340126	-0.644079	-0.052055	-0.581574	-0.029082	-0.223494	0.33784	0.008585	-0.032229	0.524556	0.168089	0.820732	1.58857	2.51253	3.49725	0.714153	0.57283	1.54328	1.4316	1.41285	2.15605	1.6448	1.99022	3.00404	2.93105	2.23066	3.73363	3.62062	5.13868
MAA0315	-0.116929	-0.11396	-0.241326	-0.176388	-0.743279	0.087166	0.10977	-0.228684	-0.45518	0.078319	1.40465	2.13369	1.53007	0.638323	-0.082836	-0.077222	0.03076	0.054616	-0.140568	-0.123535	-0.611185	-0.003233	0.532315	0.357876	-0.207369	0.025868	0.053052	0.244296	0.524069	0.174819	0.385824	1.1277	1.5161	2.21034	0.743717	0.427181	0.738511	0.684823	0.797213	1.08768	0.67774	1.45053	1.45508	1.44766	1.96157	1.7523	1.65071	2.50385
MAA0460	0.075407	0.062011	-0.322512	-0.230235	-0.357656	0.067839	-0.310005	-0.106963	-0.338764	0.123976	0.269922	0.323414	0.007759	0.073364	-0.869816	-0.113922	-0.234376	0.137499	-0.037115	-0.277439	-0.085229	0.19189	-0.000253	0.167567	0.066744	-0.019308	0.293793	0.061554	0.424054	0.255933	0.773001	0.100648	1.77572	0.01007	0.576701	1.69626	-0.610766	-0.428685	-0.241485	-0.242461	-0.130381	0.697714	0.196389	0.098563	-0.185998	0.60985	0.154064	0.150027
MAA0461	0.116912	0.150918	-1.07313	-0.145399	-0.608743	-0.209376	-0.014265	-0.068949	0.087741	0.218236	0.277655	-0.099037	-0.163151	0.035871	-0.226529	-0.520676	-0.325327	-0.093473	-0.388493	-0.42042	-0.312027	-0.180244	-0.255861	0.055592	-0.180643	-0.181867	0.156433	0.09155	0.250177	-0.02207	0.83211	1.90239	2.82818	2.75205	0.438287	1.84569	-0.831362	-0.197859	-0.375515	-0.210975	-0.205485	0.669528	0.100074	-0.480364	-0.288321	0.651955	0.009613	-0.178163
MAA0463	-0.338944	0.114838	-0.788452	-0.202724	-0.382243	0.014908	0.15796	-0.10619	-0.304815	0.196105	0.435875	-0.030636	-0.019511	-0.117096	-0.329727	-0.395125	-0.065401	0.016127	-0.291963	-0.359599	-0.632885	0.104098	0.437267	0.277428	0.038074	-0.073819	0.254135	-0.009087	0.260383	0.218983	0.574269	2.54564	3.32558	2.09174	0.316878	2.78192	-0.719087	-0.021593	-0.165455	-0.028271	0.049545	0.590508	0.02733	-0.341031	0.021784	0.387295	0.218712	0.357089
MAA0469_3p	-0.101161	0.089054	-0.049101	0.039075	0.010386	-0.162408	0.015176	0.196747	-0.015037	0.353477	-0.016467	0.193186	0.315013	0.091006	-0.361768	0.079648	-0.235369	0.023374	-0.00441	0.073049	-0.099958	0.100208	-0.106979	-0.155735	0.105031	-0.050734	-0.05333	0.12872	-0.137342	-0.010469	0.17526	0.120486	1.77195	0.322013	0.460542	1.79494	-0.220474	0.024488	0.001553	-0.06071	0.043472	0.284644	0.121342	0.01149	-0.444629	-0.020984	0.308276	0.242787
MAA0636	0.662979	-0.007246	-0.010613	-0.018404	0.112255	-0.023548	-0.390995	0.067474	-0.217231	0.191215	0.218342	0.010948	0.404625	0.186625	0.181278	-0.428747	-0.274103	-0.194794	-0.14198	-0.107873	-0.890792	-0.14854	3.00657	0.137113	-0.026156	0.599628	0.662625	-0.082028	0.369093	-0.153567	0.888278	0.06764	1.83719	-0.525025	0.623004	0.086387	-0.432909	0.318756	-0.284372	-0.370964	-0.488018	0.063061	-0.494889	-0.996202	-0.00093	-0.457583	-0.060379	-0.308106
MAA0644	0.08709	0.11768	-0.598469	0.046231	0.008391	-0.209666	-0.186097	-0.006129	-0.156795	0.278431	0.087687	0.417658	0.154919	0.02025	-0.036419	-0.086407	-0.218963	0.041789	-0.052925	0.01753	0.356485	0.198102	-0.216981	-0.250684	-0.073213	-0.137282	0.030294	0.249369	0.125856	0.517752	0.789265	1.46455	3.01465	2.45536	0.735398	0.140435	-0.411125	-0.417864	-0.080401	-0.086585	-0.206086	-0.071451	-0.143418	-0.701328	-0.667087	-0.629036	-0.577264	-1.07924
MAA0647	-0.00099	0.114269	-0.316213	-0.109079	-0.051211	-0.244508	-0.181198	0.119127	0.041172	0.273982	0.304473	0.565969	0.216059	0.087598	-0.110795	-0.480676	-0.241379	0.032143	-0.091315	-0.079828	-0.200246	0.140918	-0.03786	-0.05708	0.354277	0.029712	0.537213	0.230831	-0.070459	0.066951	0.174814	0.118049	1.65631	-0.55136	0.307252	1.12202	-0.577666	-0.323993	-0.305642	-0.381604	-0.25175	-0.134261	-0.236383	-0.474064	-0.600334	-0.293941	-0.281417	-2.13988
MAA0648	0.295254	0.120372	-1.028	-0.158933	-0.292168	-0.031754	-0.303988	-0.144767	-0.051677	0.094118	0.002574	0.106499	0.28041	-0.045927	0.259266	-0.339955	-0.35364	-0.026702	-0.097129	-0.090846	-0.114066	-0.025376	0.134757	0.094398	0.084403	0.164641	0.291156	0.257107	0.50824	0.233828	0.642217	0.161374	1.93771	-0.042877	0.39899	1.6387	-0.565555	-0.049083	-0.155031	-0.148739	-0.140644	0.239763	0.090785	-0.41422	-0.124177	0.54916	0.144921	-0.037553
MAA0776	-0.431207	-0.115649	-0.091826	0.026386	-1.05754	-0.223058	-0.190962	0.057787	-0.030434	0.272797	0.463111	0.374013	0.256631	0.093648	0.171312	-0.019408	0.138113	0.150827	0.069929	-0.408145	0.064518	0.245845	0.290422	0.053716	0.084558	0.165538	-0.040446	0.083884	0.208249	0.219791	1.08271	0.342288	2.63012	0.020535	0.560439	0.95049	-0.457938	0.271427	-0.083661	-0.424226	0.014111	0.074736	0.029923	0.285906	-0.046413	0.031946	1.86991	0.023022
MAA1019	0.053309	-0.013118	-0.412414	-0.129747	-0.13911	-0.162886	0.006018	-0.051214	-0.017592	0.240276	0.272784	0.082081	0.219282	0.200848	-0.213742	0.156904	-0.352664	0.05226	-0.198364	-0.365199	0.018945	0.028359	-0.32142	0.064393	0.054881	0.060114	0.32203	0.226247	0.130141	0.285457	0.789918	0.869282	1.57013	1.62671	0.721265	1.79806	0.280848	1.23042	0.375359	0.612456	0.791393	1.56095	1.61207	2.15349	0.939631	1.78133	3.65925	3.07316
MAA1020	0.101698	0.092988	-0.652472	-0.157703	-0.26506	-0.215162	0.047167	-0.101481	0.039618	0.100943	0.446058	-0.531539	0.13477	-0.011792	-0.201142	-0.174538	-0.578426	-0.105299	-0.246821	-0.401753	-0.345495	-0.12627	0.154427	0.110075	0.056116	-0.10155	0.272394	0.272604	0.370199	0.187009	0.649926	0.400527	1.50325	0.198654	0.52694	1.44264	0.404725	0.730598	0.69091	0.510759	0.725211	2.6709	2.24722	2.50566	1.07133	2.04459	3.03517	4.26534
MAA1021	0.343744	0.249402	-0.165024	-0.035747	-0.663136	-0.22805	-0.593926	0.03265	-0.723689	0.275666	-0.023762	0.305039	-0.007446	0.003557	-0.000778	-0.256749	-0.814484	-0.198953	-0.42932	-0.582587		0.005092	0.434493	-0.006533	-0.008743	0.044527	0.913626	0.096404	0.231215	0.193457	1.15443	2.52245	3.30133	3.53615	0.720759		2.62749	2.13441	2.39575	2.42529	2.26465	3.44646	3.87782	3.71991	2.97063	3.72782	4.69683	4.73079
MAA1150	-0.025934	0.124505	-0.80986	0.012935	-0.201696	0.26576	0.140033	0.106925	-0.087144	0.366582	0.358531	0.237803	-0.131456	0.115745	-0.295445	-0.668167	-0.09616	-0.184692	-0.623005	-0.478628	-0.653433	-0.082761	0.069669	0.369875	-0.135111	0.098752	0.428949	0.2533	0.206553	0.135516	0.498238	0.766837	1.08365	1.31382	0.262626	0.989929	0.270574	0.485822	0.257437	0.281039	0.277137	1.3889	1.49847	1.47571	1.44839	1.58111	2.99196	2.37867
MAA1353	-0.244136	0.343761	-0.00312	0.125653	-0.12967	-0.09029	0.042517	-0.035107	0.596974	0.332446	0.134089	-0.196761	0.133134	0.109824	-0.106846	-0.344954	-0.133157	0.061139	-0.045111	-0.063906	0.166704	-0.093117	-0.607252	0.004629	0.182298	0.03636	0.052409	-0.181098	-0.329771	0.130386	-0.288037	2.19239	3.80607	2.86457	0.255701	2.77409	-0.318807	0.212313	-0.162328	-0.161185	0.055276	-0.067059	0.041989	0.321456	-0.268271	-0.009015	0.770572	-0.297962
MAA1354	0.054556	-0.196243	-0.387256	-0.028288	-0.480686	-0.034071	-0.157165	0.019937	0.303641	0.025198	0.158612	2.23608	0.30875	0.003494	-0.261147	-0.173188	0.142489	-0.012711	0.124578	-0.309398	0.197435	0.058141	-0.129138	0.123195	0.076961	-0.010662	0.03304	0.029571	0.172243	0.087329	0.458206	1.53907	2.37399	2.20524	0.320199	1.76384	-0.357049	-0.049412	-0.005109	-0.378018	0.058581	0.514474	-0.110047	0.464566	0.49138	0.140101	0.829485	0.031516
MAA1355	-0.254093	0.071629	-0.042382	-0.092797	-0.130178	-0.208531	0.07079	0.097167	0.171279	0.198112	0.278853	0.124747	0.097185	0.117309	0.032135	-0.044398	-0.19286	-0.065113	0.055028	-0.113023	0.160332	0.190003	-0.136818	0.054052	0.128595	0.091874	-0.064011	0.037345	-0.094636	0.029427	0.35785	1.75909	2.03042	1.62641	0.126856	1.3963	-0.119745	-0.006663	-0.126483	-0.065014	0.053975	0.745129	0.325724	0.304583	0.432544	0.785618	0.851403	0.796226
MAA1357	0.120442	-0.007644	-0.173345	-0.097076	-0.238027	-0.158893	-0.146494	0.071308	-0.188325	0.107888	0.236981	-0.403621	0.359265	0.029035	-0.079507	-0.081824	0.033535	-0.099986	-0.213969	-0.395664	0.071808	-0.532666	0.345024	0.033332	-0.080963	-0.086617	0.261216	0.335754	0.440003	0.182544	0.926253	1.44642	1.92911	3.09356	0.843257	1.00648	-0.505248	0.008362	-0.232208	-0.266108	-0.093708	0.388252	-0.163747	0.178241	-0.084163	0.005337	0.174766	-0.523812
MAA1358	-0.087352	0.009564	-0.287754	-0.153822	-0.160553	-0.096949	-0.133232	-0.061772	0.137264	0.153225	0.372913	0.281987	0.301116	0.001112	-0.216415	-0.060089	-0.100841	0.049745	-0.046476	-0.241813	-0.114356	0.038956	-0.162064	0.246422	0.208537	0.024218	0.364868	0.291635	0.277737	0.233655	0.550134	0.839989	0.698612	1.73448	0.426872	1.67076	-0.454152	-0.056289	-0.069479	-0.319156	-0.070142	0.507351	0.006547	0.081243	-0.273898	0.324688	0.507917	0.086454
MAA1360	0.163206	0.224822	-0.680734	0.024115	-0.41306	-0.23738	-0.418279	0.108974	-0.223444	0.19336	0.435361	0.17545	0.060249	0.171088	-0.71602	-0.285158	-0.512626	-0.277768	-0.448328	-0.3619	-0.475577	-0.22895	0.027777	-0.016986	-0.25127	-0.271985	0.118593	0.19651	0.200785	0.462705	0.912971	2.80679	3.15122	2.5186	0.578355	5.00633	-0.900776	-0.183619	-0.391214	-0.388003	-0.209863	0.621306	0.069045	-0.729754	0.073796	0.374198		0.347641
MAA1362	0.140665	-0.008779	-1.04673	-0.188061	-0.114832	-0.042537	0.135996	0.053822	-0.217962	0.264803	0.475114	-0.252329	0.063802	0.107363	-0.301691	-0.364555	-0.120674	-0.039246	-0.342316	-0.587327	-0.586766	-0.118863	0.143643	0.279884	-0.06357	0.059783	0.189755	0.285717	0.404299	0.142404	0.805869	1.58278	1.71702	2.16158	0.54491	3.21916	-0.333718	0.212046	-0.215741	-0.29098	-0.02028	0.357644	-0.094886	-0.131197	0.440341	0.348058	0.448951	0.062
MAA1364	-0.489725	0.14963	-0.253763	-0.035913	-0.301932	0.108109	0.203735	0.532423	0.266512	0.150272	-0.239682	0.539902	-0.015949	0.324851	-0.166582	-0.365855	-0.197357	-0.061656	-0.002699	-0.244173	4.88297	-0.139142		-0.192311	-0.012393	-0.122596	0.042981	-0.131435	0.15435	0.032148	1.12096	0.86745	2.92472	1.72998	0.181447	1.44885	-0.534713	0.174856	-0.06406	-0.152574	-0.035883	-0.26592	0.161117	-0.234107	-0.121873	-0.472311	-0.123204	0.126837
MAA1365	-0.286795	0.07324	-0.550046	-0.005357	0.108283	-0.137957	-0.204356	0.174913	0.446982	0.258228	-0.120429	0.682859	0.095576	0.247319	-0.139145	-0.06564	-0.047625	0.042094	0.167851	-0.218199	0.214689	-0.170349	0.274301	0.060042	0.129838	-0.223932	-0.182961	-0.092779	-0.104359	0.286886	0.679022	1.5475	3.35751	2.27973	0.347602	0.753403	0.040996	0.538137	0.008738	-0.144026	-0.050637	-0.000553	0.143459	-0.126524	-0.301837	-0.357935	0.047283	-0.349813
MAA1368	-0.323846	0.134392	-0.445932	0.08524	-0.168759	-0.397181	-0.054851	0.046287	0.385481	0.184135	-0.259489	-0.308355	0.438011	0.253738	-0.461791	-0.085938	-1.23043	-0.232916	0.036835	-0.472097	-0.040462	-0.216588	-0.04723	-0.033342	-0.243334	-0.350863	-0.253009	-0.02961	-0.066035	0.390534	0.439381	2.91753	3.68912	3.27591	0.471407	0.246353	0.019245	0.999072	0.373666	0.936525	0.384775	1.15604	0.982207	1.30376	0.448086	1.14465	1.01256	1.2285
MAA1369	-0.037312	-0.054371	-0.133606	0.085853	-0.64414	0.031038	-0.155621	-0.065066	0.328476	0.190461	-0.274111	-0.032434	0.324305	0.08194	-0.126463	-0.104147	-0.071644	-0.224937	-0.110271	-0.050958	0.284607	0.133372	-0.229596	0.076771	-0.004134	0.009458	-0.11358	-0.048054	0.01118	0.069233	0.759442	1.01382	1.62503	2.05597	0.558775	1.40478	-0.073877	0.130844	0.073969	-0.071262	0.054042	0.228556	0.10364	0.459555	-0.218831	-0.389637	0.139781	-0.19534
MAA1378	-0.058339	0.34322	-0.430613	0.058146	0.094063	-0.356563	-0.227073	0.345334	0.420094	1.25816	-0.170977	1.12981	0.480875	0.352984	0.232175	0.115739	-0.183264	-0.000256	-0.044622	-0.107496	-0.188312	-0.121578	-0.131978	-0.254035	0.233526	0.218943	0.156463	0.339696	-0.116225	0.011616	0.202095	1.51676	2.05521	2.52995	0.46175	1.74816	-0.233375	0.285172	-0.032587	0.026864	0.167053	0.054424	0.278525	0.047782	-0.365625	-0.355778	0.1196	-0.134205
MAA1386	-0.230331	0.043763	-1.49505	0.118155	-0.462486	-0.13124	-0.52303	0.034786	0.30648	0.351322	-0.342588		0.141674	0.358828	0.307852	-0.201417	0.076244	-0.166031	-0.186558	-0.737965		0.914907		-0.0315	0.103327	0.021871	-0.362454	0.110882	-0.61805	0.574848	1.02215	1.26419	3.31528	2.65697	0.390914		-0.175046	0.730258	-0.279528	-0.165847	-0.098184	0.164989	0.007442	-0.151478	0.361797
MAA1387	-0.304784	0.055432	-0.204414	0.063144	-0.085775	-0.237887	-0.422118	0.444346	0.239542	0.202913	-0.42075	0.519171	0.671141	0.101873	0.032846	-0.291907	-0.031393	-0.215978	-0.114571	-0.129814	0.221266	0.047591		-0.160912	0.021134	-0.080866	-0.178424	0.082261	0.348144	0.281771	0.881135	1.66449	2.95781	2.06653	1.28802	1.81044	-0.725063	0.27876	-0.089142	-0.048093	0.000267	0.222224	0.186729	-0.000334	-0.373009	0.056802	0.199563	-0.519966
MAA1388	-0.15749	0.057428	0.185397	0.042584	-0.231202	-0.093699	-0.124703	0.036049	0.240568	0.118959	0.026133	-0.357062	0.037778	0.125903	-0.001667	0.070186	-0.234264	-0.051008	-0.071668	-0.132706	0.151489	-0.091416	-0.237392	0.212793	-0.056595	-0.080576	-0.078391	-0.027322	-0.06593	0.097927	0.373634	0.669831	1.82313	1.55781	0.313681	1.80676	-0.556	-0.046672	-0.095518	0.011042	-0.008764	0.434837	0.218645	-0.038719	-0.370847	-0.247064	0.101917	-0.175138
MAA1389	-0.301055	-0.199256	-0.258125	-0.016395	0.173628	-0.122617	-0.277937	0.111392	0.004323	0.252937	-0.275124	0.666452	0.760545	0.141049	0.116854	-0.066989	-0.059579	-0.045979	-0.021935	0.047896	0.262428	0.05315	1.52737	-0.047983	-0.001114	0.117033	0.075062	-0.002467	0.21139	0.010646	0.680366	1.21339	1.8185	2.11738	0.573751	1.89791	-0.600332	0.16195	0.130539	0.026956	0.011426	0.014558	0.035755	0.012647	-0.329772	0.124809	0.33668	-0.053186
MAA1390	0.116981	-0.136339	-0.383536	0.024515	-0.154721	-0.123718	-0.025807	-0.21756	-0.037627	0.218765	0.012161	-0.020831	0.228155	-0.069583	-0.397427	0.045468	-0.208637	-0.033735	0.093167	-0.114067	-0.121316	0.258978	-0.007231	-0.021952	-0.106522	-0.176219	-0.055546	0.058148	2.01106	0.164492	0.593	0.586421	1.41221	1.76277	0.63912	0.879534	-0.340614	-0.194076	-0.130955	-0.07338	-0.127178	0.370634	0.046214	-0.475528	0.172638	0.200697	-0.053216	-0.471229
MAA1663	-0.456086	-0.042396	-0.242837	0.09247	-0.384063	0.136777	0.642519	-0.121137	0.352845	0.101637	-0.028133	-0.204304	-0.339507	0.258049	-0.497594	-0.699551	-0.2701	-0.27182	-0.147173	-0.635755	2.97151	-0.086262	-0.73074	-0.321361	-0.190087	-0.323046	-0.178667	-0.217906	0.130923	0.327881	0.752814	0.445956	3.19559	1.8926	0.181401	0.045198	-0.398812	-0.179967	-0.164973	0.081517	-0.152654	-0.249362	0.140691	-0.00222	-0.127584	-0.067056	0.228451	-0.310341
MAA1665	-0.381579	0.087586	-0.306082	0.031406	-0.227274	-0.230491	0.113152	0.232011	0.327392	0.277749	-0.404088	0.276338	0.328875	0.167024	0.271239	0.173981	-0.081155	0.011066	-0.145385	-0.111895	0.044974	0.149646	0.654984	-0.067605	0.04772	-0.16711	-0.292372	-0.011469	0.250681	0.131742	0.320422	1.12005	2.65386	1.81782	0.468342	1.3439	-0.041249	0.272317	0.079425	0.047758	0.034643	-0.156171	0.148925	-0.019482	-0.448892	-0.197495	0.074045	0.368213
MAA1666	-0.422241	0.178428	-0.426646	0.040716	0.007018	-0.052787	-0.002039	0.104955	0.042244	0.332462	0.028559	1.11236	0.894413	0.092038	0.438336	0.324367	-0.248049	0.022521	-0.158224	-0.147656	0.884715	0.038876		-0.214793	-0.088342	-0.131094	-0.252718	-0.044143	-0.084366	0.413723	0.422574	1.66519	3.08885	2.76664	0.638901	0.623377	-0.232285	0.221265	0.001345	0.044037	0.069164	-0.044876	0.175703	-0.10895	-0.61903	-0.520759	0.148595	0.3599
MAA1679	-0.209871	-0.182022	-0.38287	0.037319	-0.154111	-0.012559	-0.257769	0.241477	0.090087	0.144396	-0.249903	-0.255975	0.033918	0.187416	-0.277133	-2.91998	-0.115804	-0.012417	0.047556	-0.018614	0.347214	0.05251	-0.218967	-0.113306	-0.121844	0.050981	-0.162104	-0.115182	0.027194	0.190491	0.597926	0.195086	1.67658	0.231726	0.434824	1.11208	-0.231619	0.206156	0.049415	-0.097225	-0.054326	-0.070108	-0.018384	-0.098796	-0.162689	-0.543527	0.031941	0.530192
MAA1680	-0.130149	0.10349	-0.210487	0.041066	0.108002	-0.256767	0.13541	0.243438	0.174289	0.4441	-0.04927	0.582976	0.151105	0.173591	0.634325	0.21758	-0.221576	-0.005861	-0.315021	-0.014508	0.090897	-0.061207	-0.230514	-0.387957	-0.08156	-0.025131	0.011184	0.057747	-0.037975	0.162581	-0.038765	0.24234	1.797	0.050507	0.376807	1.83809	-0.215621	0.138383	-0.020771	0.094891	0.037459	0.283066	0.154264	-0.20605	-0.462665	-0.281314	0.156334	0.418935
MAA1692	-0.398234	0.211094	-0.484537	-0.003119	-0.273177	-0.035191	0.377805	1.97403	0.142306	0.15303	0.069268	0.127496	-0.146009	0.173161	-0.273701	1.81515	-0.270646	-0.193624	-0.638637	-0.289753	-0.053512	-0.355427	-2.8255	-0.370703	-0.381087	-0.297267	0.034235	0.051738	-0.152333	0.251542	0.581961	0.360254	2.66541	-0.473824	0.331944	1.08285	-0.64274	0.066534	-0.126914	-0.030211	-0.044389	0.562243	0.243365	-0.293442	-0.262768	0.049028	0.016573	0.220589
MAA1695	-0.010395	-0.144586	-0.492804	-0.095578	-0.317745	-0.084064	0.475948	0.215034	-0.039333	0.093644	0.317906	0.492076	-0.112063	0.024821	-0.189689	-0.137693	-0.223231	-0.144961	-0.104602	-0.353146	-0.493262	-0.100858	-0.278616	-0.159581	-0.289839	9.4e-05	0.094546	-0.159432	0.274197	-0.007299	0.802654	0.457185	1.91427	1.75673	0.570513	1.09018	-0.426909	0.077547	-0.19065	-0.185167	-0.15815	0.207265	0.08877	-0.358974	0.308367	1.24549	0.081907	-0.039749
MAA1698	0.044734	-0.102365	-0.498598	0.003271	-0.543672	-0.027507	0.347893	-0.0159	-0.168426	0.130366	0.15128	0.148845	0.355344	0.07757	-0.328332	-0.106081	-0.121739	0.064842	-0.307612	-0.340765	-0.944525	-0.154319	0.315753	0.038083	-0.20034	0.229662	0.264802	0.33682	0.233031	0.179485	0.586016	0.545875	1.64487	0.143933	0.891218	1.6805	-0.171306	0.166993	-0.067419	0.098835	0.075475	0.51667	0.167087	-0.182833	0.233712	0.337345	0.254226	-0.211035
MAA1716	-0.352169	0.173423	-0.019764	0.016796	-0.162229	-0.261696	0.02901	-0.028631	0.252594	0.125179	0.309587	-0.1589	0.089041	0.115402	0.010357	-0.189617	-0.033787	-0.077811	0.092828	-0.15149	0.213711	0.085027	-0.224397	0.115519	0.25567	0.146696	0.032282	0.133761	0.122906	0.023907	0.183187	0.619003	2.17019	1.27168	0.279741	1.86899	-0.072712	-0.118619	-0.118568	-0.280584	-0.022593	0.763939	0.022368	0.098644	-0.100309	-0.00579	0.865173	-0.130529
MAA1720	-0.089529	0.210286	-0.643654	-0.173631	-0.254043	-0.11913	0.022498	0.147023	-0.091707	0.138959	0.357113	0.10152	0.34115	0.134375	0.081109	0.498306	-0.227428	-0.009605	-0.339013	-0.222013	-0.373418	-0.020857	0.196358	0.025286	0.070147	-0.153158	0.358932	0.068906	0.102053	0.292692	0.58691	0.223796	1.6259	0.038531	0.582124	1.59242	-0.485756	-0.131713	-0.211261	-0.250763	-0.095257	0.785566	0.181149	-0.099075	0.030768	0.395254	0.51011	-0.041533
MAA1727	-0.18575	-0.08088	-0.003196	0.056971	-0.078806	-0.019914	-0.295371	0.344593	0.332683	0.003951	-0.095096	0.179313	-0.454433	0.123593	-0.265094	0.04381	-0.008379	-0.080897	0.067149	-0.191487	0.079025	0.187802	-0.101333	0.157822	0.068921	0.123002	-0.138099	0.204885	0.050158	0.25605	0.526877	0.219025	2.60308	2.17525	0.334494	1.65264	-0.317694	0.209033	0.074228	-0.159419	0.034263	0.030071	0.044126	0.25587	-0.205183	-0.080496	0.311606	-0.309625
MAA1734	0.18154	0.1173	-0.70034	-0.085921	-0.827106	-0.196345	0.311956	-0.156804	-0.506267	0.354329	0.436176	-0.447177	0.015491	0.034104	-0.525552	-0.223832	-0.341111	-0.196731	-0.585077	-0.37145	-0.656913	-0.135074	-0.910999	0.144177	-0.145764	-0.151278	0.679148	0.26943	1.10391	0.203655	0.706212	1.61146	2.72398	2.83573	0.464729	1.69192	-0.877932	-0.114495	-0.352597	-0.284963	-0.206521	0.286234	0.056803	-0.718211	0.443075	0.430045	0.155713	0.215933
MAA1737	-0.237254	0.186815	0.258066	0.036717	-0.290025	-0.010249	0.285611	0.72313	0.170477	-0.030211	-0.221752	0.000597	-0.002866	0.161485	-0.286116	-0.257314	-0.157791	0.197253	0.141277	-0.240249	0.198605	-0.10725	-0.085358	-0.221166	0.067119	-0.005155	0.011723	-0.099844	-0.404526	-0.008662	0.634641	-0.020306	1.97868	-0.014591	0.398914	1.82834	0.082029	-0.016848	0.14092	-0.104247	0.013164	-0.320364	0.115273	-0.089556	-0.341272	9.4e-05	0.045511	-0.148566
MAA1748	-0.407186	0.141061	4.85444	-0.034471	-0.102336	-0.038081		0.087016	0.171694	0.002572	-0.273161	-0.343115	-0.159353	0.076758	0.153579	-0.503265	-0.059281	0.021062	-0.139756	-0.394406		-0.120254		-0.074688	-0.039774	-0.232942	-0.049266	-0.120838	0.149966	0.018447	0.949805	-0.193262	4.3712	0.152962	0.317318	0.569098	-0.245966	0.21633	0.043295	-0.076141	-0.109175	-0.507924	0.066614	-0.125557	-0.56341	-0.125397	-0.0901	-0.176011
MAA1751	-0.330591	0.182912	0.230577	0.031492	-0.380783	0.082135	0.183487	0.388348	0.220419	0.094065	-0.296032	-0.243127	-0.112728	0.149161	-0.184394	-0.049903	0.005982	0.128745	-0.010266	-0.185456	0.059114	0.006985	-0.120356	0.154225	0.075993	-0.059872	-0.321218	-0.057296	-0.348419	-0.210961	0.166538	0.109128	1.58479	0.257111	0.322401	1.66109	-0.085181	0.285845	0.207894	0.095478	0.114365	-0.100249	0.161101	0.25171	-0.291378	-0.189185	0.138257	0.250425
MAA1752	-0.220769	-0.086796	0.186229	-0.108534	-0.691323	-0.17742	-0.357766	0.347429	-0.05716	0.277874	-0.089863	0.517337	0.344562	0.263198	0.022163	-0.01621	0.170442	-0.080573	-0.52566	-0.443758		0.371196	0.301743	-0.079097	0.013687	-0.067057	-0.366552	0.042332	0.256207	-0.037421	0.897109	-0.309976	2.3941	1.90624	0.56711	-0.642581	-0.308064	0.647556	-0.02816	0.066627	0.044487	-0.185056	-0.287074	-0.093735	-0.264609	-0.350079		0.157709
MAA1758	0.765599	0.01837	-0.886901	0.033652	-0.452166	-0.158152	-0.35992	-0.118928	-0.336167	0.105674	0.251885	-0.098392	0.688551	0.253798	-0.57465	0.38873	-0.384976	-0.315154	0.270234	-0.043317	-0.46295	0.076692	-0.138303	-0.205476	-0.105576	0.286006	0.72305	0.439912	0.223995	0.33203	1.11742	0.232135	1.88546	2.24293	0.835235	0.12557	-0.779156	0.603496	-0.301439	-0.155738	-0.221286	0.664292	-0.040637	-0.081115	-0.162458	0.027521	0.389076	-0.607803
MAA1762	-0.314557	0.123056	-0.196023	-0.048181	-0.580826	0.00943	0.549921	0.807757	0.335452	-0.192165	-0.134379	-0.125112	-0.12142	0.189656	-0.211932	0.777283	0.153297	-0.088373	0.046317	-0.224034	0.434869	-0.030444	0.380499	-0.175974	0.203013	0.000479	0.11784	-0.065696	-0.20703	0.197612	0.457305	0.167669	2.62614	1.62653	0.953211	1.11614	-0.243301	0.314959	0.168786	-0.114193	0.006079	-0.308771	0.110358	0.114382	0.088042	-0.458397	-0.268872	0.328086
MAA1774	-0.235096	-0.132691	-0.286537	0.108339	-0.06949	0.206718	2.64202	-0.244125	0.440622	-0.001034	-0.167378	-0.630597	-0.266893	0.105367	-0.308481	0.237907	-0.10799	0.039412	0.299289	-0.134658	0.20143	-0.096472	-0.413442	0.083876	-0.042663	-0.233682	-0.044667	-0.315458	-0.191404	0.059997	0.89658	-0.215087	2.6525	-0.039392	0.835976	0.025017	0.094905	-0.114755	-0.111178	0.018702	-0.164701	-0.158577	0.18194	-0.243156	-0.36535	-0.248821	-0.290505	-0.141062
MAA1799	-0.453839	0.377772	-0.617546	0.167625	-0.541361	-0.191246	-0.242447	0.344203	0.358623	0.27492	-0.154998		-0.252211	0.190709	-0.407661		-0.327465	-0.105912	-0.669502	-0.292414	0.372916	-0.383643		-0.555123	-0.332445	-0.455266	0.064328	0.003041	0.267655	0.445561	0.95999	-0.073126	4.83666	3.12108	0.2541	-0.496844	-0.604737	0.003275	-0.220711	-0.100353	-0.232711	0.336305	0.132257	-0.211827	-0.236782	0.097421		0.095926
MAA1801	-0.085482	0.087302	-0.773205	0.010525	-0.490673	-0.028163	0.285362	2.0224	0.113648	0.127506	0.023932	0.169738	-0.105695	-0.003698	-0.535106	-0.00264	-0.126775	-0.113784	-0.108127	-0.176021	0.182282	-0.235773	-0.896954	-0.056144	-0.315208	-0.115083	-0.03848	-0.093631	0.087221	0.185267	0.942499	0.230998	2.51712	2.00802	0.41403	0.409878	0.137968	0.20865	-0.127625	-0.231782	-0.089417	0.190875	0.132959	0.043843	-0.346141	0.007172	-0.039813	-0.038949
MAA1803	-0.017693	-0.076655	-1.25063	-0.045195	0.037322	-0.104367	0.041747	0.131795	0.253709	0.192911	0.247761	-0.31676	-0.037864	0.04336	-0.683946	0.109538	-0.151807	-0.076482	-0.11042	-0.462193	-0.349432	-0.226281	0.105469	-0.286041	-0.349592	0.176621	-0.06501	0.172982	-0.024143	-0.016238	0.489216	0.217508	2.03745	2.9835	0.45292	-0.197424	-0.267435	0.025564	-0.119973	-0.227278	-0.130758	0.634535	0.106638	0.103238	0.511762	0.699126	0.224025	-0.156395
MAA1804	-0.103015	0.11638	-0.744489	0.019163	-0.181899	-0.194604	0.302432	0.203266	0.020137	0.075961	0.243399	0.715904	0.118021	-0.107954	0.10745	0.247525	-0.255212	-0.253181	-0.164269	-0.071633	-0.22442	-0.019431	-0.20049	-0.185905	-0.07266	-0.027514	0.218406	0.064844	0.023901	0.073284	0.248206	0.44854	2.50466	1.63594	0.319464	0.878543	-0.594029	-0.040875	-0.001752	-0.064944	-0.113667	0.084426	-0.165422	0.038902	0.054804	0.463057	0.166793	0.198048
MAA1828	-0.097612	0.009826	-0.660446	-0.196036	-0.461244	-0.200797	0.085007	0.074038	-0.045145	0.198314	0.372709	0.206118	0.539312	-0.083469	-0.060237	-0.145461	-0.316391	-0.085388	-0.371057	-0.474696	-0.195001	-0.070973	-0.03638	0.160929	0.079911	-0.14343	0.35424	0.268958	0.196875	0.240659	0.761692	0.23489	1.71978	-0.045531	0.602907	2.16695	-0.723713	-0.09777	-0.166387	-0.267825	-0.038369	0.625755	0.213064	0.23126	0.004129	0.399325	0.463705	-0.330796
MAA1834	-0.422143	0.297778		-0.04105	-0.393891	-0.218504		0.321233	-0.029614	0.556267	2.82409	5.02727	6.24913	1.97576	1.59917	-0.589364	-0.060184	-0.299387	-0.371618	-0.737928				-0.40334	0.030325	0.006399	-0.345546	0.056331	0.263022	0.416416	1.11094	1.76346	5.50509	2.8374	0.149027		-0.930645	0.299739	-0.227777	-0.044905	-0.122535	-0.5697	-0.135896	-0.539667	0.167426	0.083624
MAA1835	-0.008169	-0.035541	-0.562718	0.045435	-0.369181	-0.110986	0.136155	-0.244795	0.29986	0.180185	1.38561	2.53981	1.24262	0.621249	-0.545389	-0.155968	-0.241663	0.077882	0.173634	-0.231746	0.176384	0.055383	-0.211186	0.128169	-0.033706	-0.359524	-0.350007	-0.08772	-0.31296	0.167928	0.709965	0.209315	1.8125	0.929925	0.396729	0.872314	-0.237604	0.345904	-0.005211	-0.113078	-0.041637	0.012984	0.212842	-0.158617	-0.268345	-0.1534	0.052748	-0.153218
MAA1836	-0.200784	0.131784	-0.007534	0.015297	-0.376037	-0.183778	-0.140777	0.657944	0.29298	0.420524	3.44076	3.62777	2.10722	0.77306	0.335727	-0.213202	-0.096566	0.092646	-0.190731	-0.308366	-0.146817	0.209101	-0.093431	-0.017465	0.16263	-0.069354	-0.0828	-0.139482	0.083468	-0.037293	0.086509	2.0963	2.56044	1.65035	0.401641	1.47619	-0.539042	0.180857	0.095789	0.000833	0.124557	0.024199	0.011401	0.295591	-0.379667	-0.283244	0.148715	-0.016351
MAA1837	-0.084915	-0.051813	0.478941	0.097776	0.172107	-0.033168	-0.400568	0.013063	0.436041	0.178843	3.90177	4.13699	2.84316	1.98668	-0.288261	-0.026376	-0.23569	-0.332821	-0.243998	-0.032636	0.702039	0.358536	-0.741572	-0.209859	-0.163399	0.135769	-0.245507	0.011612	-0.010938	0.418452	0.723159	1.8517	2.93341	2.95601	0.738477	0.486141	-0.358839	0.081524	-0.257227	-0.031983	-0.03765	0.34542	0.301301	0.01242	-0.405242	-0.511429	0.332259	-0.67612
MAA1838	0.01537	-0.056173	0.025905	0.008414	-0.036108	-0.233897	-0.002341	-0.265097	0.151908	0.043076	1.41366	1.59939	0.981949	0.244684	-0.04742	-0.544118	-0.138481	0.000812	0.123042	-0.057438	0.372296	0.204554	0.073619	-0.172519	0.084453	-0.00852	-0.160249	-0.156625	0.101259	-0.12926	0.116786	0.350105	0.558839	1.02271	0.231774	1.62475	-0.228678	-0.156265	0.002717	0.12001	-0.035424	0.421509	0.121046	0.034402	-0.268979	-0.285052	0.380118	0.113733
MAA1839	0.002617	0.020987	-0.756249	-0.043349	-0.058303	-0.219598	-0.229867	-0.14883	-0.028808	0.29035	2.19946	2.33088	1.93477	0.661484	-0.082616	0.164764	-0.21474	0.102156	0.018067	-0.066713	-0.099531	0.02624	-0.221041	-0.302698	0.122958	0.06294	-0.352243	0.080654	0.422801	0.059138	0.643961	0.888019	1.27113	2.31777	0.74673	0.844538	-0.296545	0.102538	0.02203	0.010235	0.060819	0.836287	0.137641	-0.198439	-0.089941	-0.297512	0.131564	0.434483
MAA1840	0.082668	-0.025655	-0.602145	-0.108188	0.211476	-0.267479	-0.237909	0.289353	0.058779	0.339927	2.18936	2.26107	1.00224	0.566484	0.111445	-0.058748	-0.353703	0.082587	0.027497	0.100074	-0.039488	0.113193	-0.252034	-0.277946	0.070179	0.064727	0.035698	0.298582	0.076811	0.13947	0.577856	0.637742	1.09154	1.81629	0.604637	1.66656	-0.249078	-0.004045	-0.324733	-0.072115	-0.080736	0.228297	0.209479	-0.058822	-0.407523	-0.034195	0.172293	-0.125911
MAA1846	-0.12145	0.092052	-0.346568	0.14568	-0.251835	0.100793	0.052964	-0.100412	-0.084629	0.172069	1.44924	1.69749	0.573995	0.538883	-0.251879	-0.50367	0.012216	0.084718	-0.134529	-0.388479	-0.379181	-0.245531	0.542001	0.311782	-0.121821	0.184479	0.220135	0.186452	0.002189	0.142541	0.332707	0.703942	0.697559	1.6344	0.493427	1.12508	-0.318081	0.127806	-0.122262	0.034168	-0.016341	0.305272	-0.025891	-0.3829	0.19445	0.019313	0.266072	0.148648
MAA1847	-0.366707	0.314123	0.202128	0.002032	0.146153	-0.14513	0.372335	0.153789	0.41134	0.250077	2.39607	2.96213	1.57179	0.618257	-0.36416	-0.218836	-0.248633	0.090485	0.022473	-0.232973	0.171872	-0.220951	-0.351413	-0.220201	0.07333	0.002462	0.082295	-0.260096	-0.449581	-0.208053	0.269239	0.512796	1.82414	0.547612	0.21627	1.62723	0.043102	-0.032616	-0.131429	-0.048406	0.060435	-0.294419	0.223822	-0.008251	-0.022123	-0.286971	0.058976	-0.018137
MAA1849	-0.122765	0.026011	-0.128201	-0.016678	-0.330241	-0.216493	-0.213518	0.275736	0.381466	0.313153	3.19216	2.50311	1.29898	1.08753	-0.2353	-0.194246	-0.24271	-0.136473	-0.144811	-0.234971	0.008581	-0.00127	-0.335778	0.052114	-0.012724	-0.232517	-0.087552	0.035584	-0.048419	0.187398	0.6311	1.28903	2.70981	2.49965	0.585228	0.625676	-0.460435	-0.062021	-0.030745	-0.040272	-0.044651	0.358702	0.116335	-0.058673	-0.369942	-0.045274	0.0616	-0.394481
MAA1850	-0.161034	-0.036373	0.114131	0.130504	0.210843	0.064843	-0.452317	0.092999	0.173717	0.212933	2.69163	2.79069	1.90384	0.893283	-0.114135	0.07371	-0.660524	0.034034	-0.111812	0.010678	0.501584	0.008041	1.99115	-0.075184	0.014751	0.054577	-0.297449	0.15944	0.22405	0.233944	0.362866	0.883633	2.18613	1.75213	0.541398	0.96987	0.259018	1.21314	0.945665	1.24798	1.04941	2.11549	1.93198	2.26373	0.757135	1.39983	2.25386	2.06375
MAA1852	0.130061	-0.122884	-0.33334	0.010089	-0.43776	-0.134182	-0.041998	-0.115022	0.010808	0.096952	1.75738	1.39494	0.432612	0.498642	-0.400731	0.110205	-0.297558	0.048968	0.073642	0.024081	0.279402	0.244887	-0.265886	0.024398	-0.053173	-0.076128	-0.20136	0.093121	-0.06251	0.159829	0.317987	0.304654	1.07859	1.798	0.411763	1.23723	-0.569846	-0.443014	0.004048	-0.045919	-0.052	0.256246	0.177106	-0.336263	-0.181582	0.043972	0.338251	-0.454365
MAA1856	0.294966	0.274414	-0.478859	-0.158333	-0.192009	-0.087595	-0.419417	-0.000186	-0.212451	0.226133	2.34435	2.27557	1.42545	0.971215	0.380319	0.110829	-0.357961	-0.035906	-0.012113	-0.155457	-0.248214	-0.10065	-0.155628	0.001017	0.108522	0.268978	0.473329	0.228154	0.384312	0.166576	0.543668	1.23625	1.36227	2.08082	0.618793	1.48121	-0.435871	0.558429	0.014551	0.067328	0.329671	0.799767	0.823979	1.28842	0.367114	1.19661	1.10612	0.884576
MAA1913	0.219008	-0.04666	-0.725238	0.048192	-0.302159	0.235483		-0.357811	-0.485811	0.267608	0.23513	0.229751	0.158342	0.20905	0.353068	-0.517051	-0.025372	-0.263914	-0.493337	-0.529677	-0.26867		-0.299125	0.317758	-0.195223	0.512045	0.787162	-0.058294	0.326898	0.30045	0.687851	2.31057	3.2709	3.81758	1.20893	3.00787	-0.456612	0.665032	-0.141192	-0.208042	0.015702	-0.011877	-0.232917	-0.139891	0.997893	-0.079112
MAA1914	-0.341283	0.097858	-0.251108	-0.011764	-0.270025	-0.135645	0.210113	0.14701	0.439213	-0.048866	-0.120732	-1.32679	-0.250632	0.181639	-0.634946	0.164862	-0.181228	-0.064213	0.466775	-0.300345	-0.033335	-0.260179	-0.241402	-0.339703	-0.124887	-0.27401	0.001183	-0.17673	-0.22884	-0.060265	0.626172	2.77284	5.22479	4.11485	0.264848	3.41337	-0.371197	-0.170682	0.004861	-0.218382	-0.101962	-0.149413	0.111358	0.001288	-0.026934	-0.419244	-0.315579	0.045571
MAA1940	-0.24944	-0.024068	-0.73944	0.079025	-0.042903	-0.204324	-0.539295	0.005732	0.213526	0.234205	-0.201229	-0.440632	0.179074	0.118904	-0.249729	0.556287	-0.421184	-0.040547	0.025319	-0.308134	0.405289	-0.003444		-0.118154	-0.043938	-0.313608	-0.053815	0.051759	0.17752	0.385133	0.622701	0.184247	2.88952	-0.115027	0.356049	0.275384	1.65571	1.39666	0.783803	1.42837	0.925511	1.82539	2.97213	1.86844	1.02788	1.66438	2.29293	3.94766
MAA1941	-0.400501	0.130711	-0.663193	0.170165	-0.627805	-0.351856	0.469021	0.315145	0.053683	0.247591	-0.354578	1.09733	0.138472	0.231672	0.135785	-0.121278	-0.543066	-0.222578	-0.582036	-0.472422	1.4467	0.213019		-0.276247	-0.005832	-0.412922	-0.032329	0.174017	-0.321254	0.267626	0.578759	0.411166	3.14052	-0.153644	0.465084	0.869425	0.55468	1.48151	0.931232	1.58283	1.31362	1.36383	2.89193	2.72415	1.28774	1.46321	2.7147	3.66363
MAA2003	0.113489	0.128981	-0.123465	0.024864	-0.081389	-0.244346	0.01625	-0.014589	0.050105	0.047193	-0.154151	-0.033277	0.187805	0.057298	0.278431	-0.100208	-0.579624	-0.023811	-0.116562	-0.074456	-0.133286	-0.279707	-0.152791	-0.299821	-0.246923	-0.112914	0.084678	0.194402	0.026575	0.186039	0.670667	0.484706	0.928998	-1.83615	0.205021	0.014291	0.616695	0.297181	0.308246	0.635998	0.22223	0.903767	1.03527	0.347171	0.545388	0.7451	1.09827	1.75277
MAA2057	0.078361	0.33885	-0.644359	-0.106825	-0.011124	-0.247785	-0.160132	0.123374	-0.049216	0.14376	0.157381	0.818803	0.037542	0.133339	0.210494	-0.351284	-0.152801	-0.049581	-0.141592	0.004846	-0.404823	-0.041992	0.093672	-0.28459	0.241228	0.313041	0.248731	0.058137	-0.013831	0.231962	-0.155233	1.52843	3.14458	2.89526	0.123409	2.26472	-0.179848	0.058605	0.195524	-0.019855	-0.015529	-0.226068	0.154111	-0.074066	-0.09908	0.105935	-0.077743	0.35249
MAA2065	-0.296556	0.269399	0.368924	0.066621	0.338829	-0.241442	0.827513	-0.523754	0.370872	0.197504	-0.215753	-0.117739	0.051876	0.127162	0.009148	0.019451	-0.091341	0.000164	-0.101566	-0.084501	0.214663	0.063011	0.020727	0.021551	0.004808	-0.141666	-0.345825	-0.275539	-0.244296	0.097173	0.051657	2.63404	3.16185	1.98291	0.328623	1.2636	0.418088	0.488657	0.323821	0.57598	0.270187	0.420005	0.682185	0.866444	-0.030868	-0.241089	0.506415	1.49838
MAA2069	0.053395	-0.191886	-0.207116	0.076239	-0.392596	0.114334	0.017972	0.844518	0.057143	0.217135	-0.166705	-0.045823	-0.093597	0.321705	-0.47585	0.000369	-0.197294	-0.065214	0.032959	-0.03544	0.347125	0.339843	-0.488568	-0.285151	-0.17317	-0.049434	-0.412392	-0.239693	-0.081589	0.06367	0.844074	0.109589	2.88755	-0.396321	0.562282	2.86048	0.180905	0.463957	-0.014896	-0.04821	-0.040035	0.113939	0.063238	-0.167869	-0.16965	-0.355099	-0.172488	0.283075
MAA2070	-0.18774	-0.178512	-0.264168	-0.032983	0.172554	-0.215715	0.221803	0.237197	0.144948	0.168657	0.151089	1.00226	-0.270421	0.14748	0.170841	0.280993	-0.136351	0.108441	-0.247962	-0.064113	0.087142	0.170449	0.022409	-0.269073	-0.019883	0.099175	0.158785	0.228914	0.290973	0.215813	0.377316	0.345551	1.67974	-0.297996	0.526941	1.64803	-0.240287	0.381283	0.093015	0.08996	0.050327	0.253375	0.079397	0.386601	-0.502901	-0.575072	0.11305	0.537602
MAA2252	0.003403	-0.159622	-0.830222	0.000387	-0.319153	-0.195666	0.229406	0.310606	0.052496	0.065906	0.211978	0.658301	-0.204473	-0.018863	0.041647	-0.6974	-0.402833	-0.087775	-0.280151	-0.448013	-1.04529	-0.175097	-0.797827	-0.298031	-0.301622	0.050673	0.067494	-0.044071	0.12284	0.239893	0.753888	1.61113	2.14508	3.32291	0.576504	0.43486	-0.06791	0.974242	0.503156	0.94892	1.22287	1.53284	0.952785	2.00593	1.14188	2.53857	2.18843	1.75139
MAA2254	-0.073096	0.151189	-0.647652	0.048296	-0.485482	-0.105419	0.019609	0.456108	0.042036	0.021882	0.136359	1.11701	-0.178395	0.035797	0.554591	0.306835	-0.257237	-0.111644	-0.224057	-0.306632	-0.591102	-0.048614	-0.996116	-0.101349	-0.232694	0.233657	0.454355	0.153138	0.434818	0.239951	0.438635	1.27462	2.19661	3.03427	0.574003	0.129824	-0.329428	-0.007905	-0.139675	-0.027524	0.013914	0.403298	0.139778	0.15681	0.274451	0.81962	0.233015	-0.072235
MAA2255	-0.167291	0.045296	-0.555291	0.059383	-0.5547	0.052967	0.376272	-0.057579	-0.187255	0.075216	0.392795	1.29007	0.299845	0.018573	-0.31373	-0.348699	-0.187295	-0.065616	-0.340637	-0.232149	-0.706592	-0.097349	-0.474851	0.05894	-0.267665	0.039671	0.127834	0.197063	0.271572	0.301776	0.45036	0.993878	2.19897	2.54139	0.574052	0.844581	-0.462242	-0.065811	-0.206058	-0.036857	0.057828	0.326039	0.016188	-0.143902	0.214231	0.552122	-0.009438	-0.218156
MAA2308	-0.310303	0.166682	0.049875	0.047516	-0.706079	0.124322	-0.016836	0.136945	0.576242	0.289563	-0.243461	0.202734	-0.722925	0.150615	-0.416525		-0.07865	-0.099364	-0.204817	-0.302506		-0.194259	-0.426166	-0.185665	-0.123945	-0.140317	-0.005526	-0.270316	0.086438	0.16702	0.890087	1.30836	4.69767	2.22815	0.473124	0.554	-0.575187	0.046783	-0.087956	-0.04661	-0.17594	0.101188	-0.096147	-0.336821	-0.266082	-0.236254	-0.185241	0.050255
MAA2309	-0.224781	0.142845	-0.413035	0.19943	-0.674188	-0.118517	0.522762	0.964227	0.164583	0.156186	-0.342383		-1.20682	0.110138	-0.051965	-0.385103	-0.255568	-0.216512	-0.631622	-0.318249		-0.081694	-0.722564	-0.466961	-0.002607	-0.160788	-0.103453	-0.049768	0.472216	0.254214	1.00404	2.16735	5.67972	3.59773	0.331267	2.02531	-0.465573	0.487779	-0.088997	-0.25096	-0.059641	-0.0347	-0.014687	-0.084796	-0.029229	-0.109699	-0.282618	0.224035
MAA2331	-0.169211	-0.018045	-0.660011	0.040667	-0.527373	0.091962	0.167203	0.402838	0.15859	0.188626	-0.338949	0.734409	-0.184044	-0.089632	0.130439	-0.022265	0.046641	0.264814	0.038214	-0.084265	-0.017505	0.060638	0.571297	-0.080829	-0.039164	-0.238742	-0.105015	-0.197313	0.042791	0.019105	0.455729	0.840242	2.96995	2.29295	0.33246	2.68007	-0.268882	-0.066736	-0.054758	0.055786	-0.016418	0.102587	0.15929	0.005584	-0.415627	-0.063607	-0.050495	0.244077
MAA2332	-0.410694	-0.062448	-0.565525	-0.017659	-0.367983	0.186131	0.253842	0.042657	0.321111	0.169929	-0.00296	0.234381	-0.378313	0.049334	-0.327619	-0.122628	-0.177627	-0.090769	-0.141535	-0.273717	-0.301321	0.260365	-0.316212	-0.026021	-0.265855	-0.234828	-0.011553	-0.050272	-0.075375	0.076868	0.797281	1.14206	1.77651	2.68521	0.31185	0.315643	-0.171525	0.041095	-0.039478	-0.158031	0.036834	0.181004	-0.138254	0.10407	-0.076126	-0.119366	-0.230342	0.244459
MAA2333	-0.335533	0.031081	-0.807947	-0.135595	-0.343484	0.002397	0.406823	0.604461	0.140791	0.297814	-0.03392	0.507702	0.157869	0.138806	-0.469782	-0.695087	-0.187053	-0.098598	-0.158424	-0.098215	0.566021	0.090181	-0.07847	-0.216333	-0.326278	-0.259732	0.071038	0.027789	-0.084875	0.354264	0.526102	1.18617	2.51296	3.01795	0.456328	2.06728	-0.378336	0.159732	0.075746	-0.042946	0.079837	0.232884	0.053841	0.225653	0.135588	-0.125657	0.091685	0.381377
MAA2336	0.092908	-0.153534	-0.666306	-0.195405	-0.325445	-0.135425	0.021362	0.241846	0.080292	0.166296	0.126493	1.14927	0.159873	0.027606	0.296751	-0.105162	-0.443348	-0.01749	-0.217596	-0.279756	-0.409143	-0.190805	0.439246	-0.231205	-0.143752	0.169284	0.071788	-0.012978	0.375289	0.008792	0.789826	0.464711	1.64013	1.36603	0.727885	0.361739	0.203205	0.603729	0.52978	0.830984	0.734167	0.873432	0.801226	1.06229	1.25693	1.873	1.24663	1.60435
MAA2337	0.120745	0.211065	-0.892864	-0.047184	0.206408	-0.223992	0.131897	0.281405	0.063688	0.296852	0.200241	0.490048	0.071006	0.076136	0.260822	-0.101506	-0.201483	-0.192996	-0.273846	-0.287409	-0.450576	-0.306116	-0.527339	-0.316832	-0.086488	0.012524	0.110579	-0.053992	0.014737	0.24099	0.502526	0.417568	2.82441	2.53192	0.482133	0.773496	-0.093648	0.12542	-0.224412	0.000398	-0.046532	0.080707	0.013655	-0.09833	-0.002428	0.718409	0.189322	0.165216
MAA2338	0.235789	0.039729	-0.693163	0.039526	-0.59522	-0.20573	0.078974	-0.074504	-0.413571	0.153255	0.224905	1.1228	0.327425	0.056448	0.313788		-0.58184	-0.091794	-0.260274	-0.850639		-0.011785		-0.115457	-0.174417	0.11221	0.092598	0.011631	0.508711	0.300252	0.949712	0.598696	3.44956	3.09938	0.864856		-0.488386	0.143887	-0.1918	-0.219273	-0.054728	0.161096	0.166999		0.448488	0.581791		-0.664371
MAA2340	0.096089	-0.076896	-0.619548	-0.011005	-0.365159	0.051703	0.125181	-0.264988	-0.131363	0.201339	0.406895	1.31953	0.141993	0.106904	-0.263784	-0.171356	-0.105709	-0.027447	-0.298587	-0.096726	-0.648504	-0.220055	-0.052854	0.145589	-0.233943	0.132488	0.199269	0.28077	0.33097	0.159827	0.71764	1.47537	2.09249	2.5099	0.523089	2.76722	-0.247209	0.058081	-0.154759	-0.139178	-0.042902	0.119817	0.004003	-0.25458	0.32668	0.377043	-0.05466	-0.204322
[truncated: 138 more rows]
